# Supplementary material for: Physical Activity on Prescription (PAP), in patients with metabolic risk factors. A 6-month follow-up study in primary health care
Source: PLoS One. 2017 Apr 12;12(4):e0175190. doi: 10.1371/journal.pone.0175190 (PMC5389642; doi:10.1371/journal.pone.0175190)
Supplement: S1 File — (XLSX) [file pone.0175190.s001.xlsx]

## Sheet: Blad1
Baseline	Sex	Age	Nationality	Tobacco	Economy	Social Sit	Education	PA ACSM/AHA	IPAQ 1a	IPAQ 1b	IPAQ 2a	IPAQ 2b	IPAQ 3a	IPAQ 3b	IPAQ 4	PA 1-6 score	PA 1-4 score	BMI	WC	SBP	DBP	TG	HDL	FPG	Chol	LDL	SF-36 1	SF-36 2	SF-36 3a	SF-36 3b	SF-36 3c	SF-36 3d	SF-36 3e	SF-36 3f	SF-36 3g	SF-36 3h	SF-36 3i	SF-36 3j	SF-36 4a	SF-36 4b	SF-36 4c	SF-36 4d	SF-36 5a	SF-36 5b	SF-36 5c	SF-36 6	SF-36 7	SF-36 8	SF-36 9a
Baseline	1	59	1	2	3	1	3	3	0	0	3	60	7	15	480	1	1	34	121.5	140	85	1.1	1.2	5.1	6	4.2	5	5	1	2	3	3	3	2	3	3	3	3	2	1	2	1	2	2	2	1	4	3	6
Baseline	1	45	1	2	1	2	3	3.7	0	0	0	0	3	30	420	3	1	46	132	132	80	0.93	1.1	6.6	4.1	2.5	3	2	1	3	3	2	2	2	3	3	3	3	2	2	2	2	2	2	2	1	1	1	2
Baseline	1	62	1	1	1	2	1	0	0	0	0	0	1	999	999	1	2	28.4	105	180	100	2.9	1.2	5.3	8.4	5.9	2	3	1	2	2	3	3	2	2	3	3	3	2	2	2	2	2	2	2	1	5	2	2
Baseline	1	43	1	2	1	2	2	4.4	0	0	0	0	1	10	300	3	1	31	105	130	80	1.5	0.96	5.7	5.9	4	5	5	1	3	3	3	3	3	3	3	3	3	2	2	2	2	2	1	1	3	3	2	4
Baseline	1	67	1	2	1	2	2	3	0	0	5	60	3	999	45	4	2	21	92	147	80	1.1	1.4	5.2	5	3.1	2	3	2	3	3	3	3	2	3	3	3	3	2	1	2	2	2	2	2	1	4	1	2
Baseline	1	73	1	3	1	2	1	3.7	0	0	1	60	2	30	120	3	2	28	113	118	82	0.84	1.2	5.9	4	2.5	3	3	2	3	3	3	3	2	2	3	3	3	2	1	2	2	2	2	2	1	3	2	2
Baseline	1	69	1	3	1	2	3	1	0	0	0	0	7	999	420	2	2	30	110	130	75	1.2	2	6	4.1	1.7	3	2	2	3	3	3	3	3	3	3	3	3	2	1	1	2	2	2	2	1	1	1	2
Baseline	1	47	1	2	1	1	3	1	1	180	1	240	5	60	540	3	2	45.5	136	144	96	2	1.2	5	5.5	3.5	3	3	2	3	3	3	3	2	3	3	3	3	2	2	2	2	2	2	2	1	3	1	3
Baseline	1	58	1	2	1	2	2	0	0	0	0	0	1	40	240	2	1	27	107.5	150	100	3.2	1.4	5.4	5.6	3.7	3	3	2	3	3	3	3	3	3	3	3	3	2	2	2	2	2	2	2	1	1	1	2
Baseline	1	61	1	2	1	2	3	1	0	0	0	0	1	40	360	2	2	999	100.3	160	90	2.9	0.93	5.2	5.5	4	3	4	2	3	3	3	3	3	3	3	3	3	2	2	2	2	2	2	2	2	1	1	2
Baseline	1	65	1	1	1	2	1	2	0	0	0	0	3	30	240	3	2	34	122	140	90	2.95	1.2	6.7	5.4	2.7	3	1	2	3	3	3	3	2	3	3	3	3	1	1	2	1	2	2	2	1	3	4	1
Baseline	1	50	1	3	1	1	3	0	0	0	0	0	1	15	840	1	1	40	135	130	60	1.3	1.1	12.7	5.5	4	5	5	2	3	3	2	3	2	2	3	3	3	2	1	2	2	2	2	2	2	4	2	6
Baseline	1	70	1	3	1	2	1	2	2	999	2	999	2	999	360	1	1	33	124	150	70	1.9	0.8	4.9	2.9	1.3	3	3	3	3	3	3	3	3	3	3	3	3	2	2	2	2	2	2	2	1	2	2	2
Baseline	1	53	1	2	1	999	3	2	0	0	0	0	2	180	600	3	1	31.5	116	150	95	999	999	999	999	999	4	4	3	3	3	3	3	3	3	3	3	3	2	2	2	2	2	2	1	2	1	1	4
Baseline	1	42	2	2	1	2	2	1	0	0	0	0	3	30	999	2	2	29.9	104	128	86	2.6	1.2	5.9	5.2	3.2	4	3	3	3	3	3	3	3	3	3	3	3	2	1	2	2	2	2	2	1	1	1	2
Baseline	1	45	1	2	1	2	3	4	999	999	4	180	5	30	1200	3	1	31	103	130	82	1.1	0.98	5.6	4	2.8	2	3	3	3	3	3	3	3	3	3	3	3	2	2	2	2	2	2	2	1	1	1	2
Baseline	1	55	1	3	1	2	3	0	0	0	0	0	6	60	480	3	2	35	115	123	73	1.9	0.97	8.9	3.2	1.8	2	2	3	3	3	3	3	3	3	3	3	3	2	2	2	2	2	2	2	1	2	1	2
Baseline	1	54	1	2	1	1	3	2	0	0	0	0	999	999	420	3	2	31.5	108	135	85	0.98	1.5	6.9	5.2	3.1	3	3	3	3	3	3	3	3	3	3	3	3	2	2	2	2	2	2	2	1	1	1	3
Baseline	1	62	1	2	1	2	3	1	0	0	0	0	2	30	600	2	2	27	108	139	91	0.59	1.6	5.4	5.6	3.8	2	3	3	3	3	3	3	2	3	3	3	3	2	2	2	2	2	2	2	1	1	1	2
Baseline	1	52	1	2	1	1	3	0	0	0	0	0	0	0	600	2	2	29	103.5	125	75	1.3	1.3	7.2	5.6	3.7	4	3	3	3	3	3	3	3	3	3	3	3	2	1	2	2	2	2	2	3	4	3	5
Baseline	1	41	1	2	1	2	3	4.7	1	75	0	0	1	60	480	4	2	19	81	152	85	0.76	2.1	5.6	4.9	2.6	2	3	3	3	3	3	3	3	3	3	3	3	2	2	2	2	2	2	2	1	1	1	2
Baseline	1	66	1	2	1	2	3	1	1	60	0	0	3	15	480	3	1	27.4	110	145	85	1.2	1.5	4.9	5.6	3.8	3	3	3	3	3	3	3	3	3	3	3	3	2	1	2	2	2	2	2	2	2	1	2
Baseline	1	56	1	3	1	2	2	1	3	60	2	60	7	60	240	3	2	43	124	130	82	1.7	1	7.2	6	4.2	1	2	3	3	3	3	3	3	3	3	3	3	2	2	2	2	2	2	2	1	4	2	2
Baseline	1	45	1	2	1	1	2	1	0	0	2	999	2	999	900	3	2	26.9	99	150	100	2.5	1.2	5.6	7	4.8	4	5	3	3	3	3	3	3	3	3	3	3	1	1	2	2	1	1	2	3	1	1	4
Baseline	1	34	3	3	1	1	1	3.7	1	300	0	0	3	60	999	3	1	33	118	105	60	3.9	0.86	5.1	4.3	4.3	4	4	1	3	3	3	3	3	3	3	3	3	2	1	2	2	2	2	2	1	2	3	2
Baseline	1	58	1	3	1	2	1	4	2	0	0	0	5	30	999	4	2	33	112	120	80	2.5	1.2	7.8	5.4	3.7	5	5	1	3	2	2	2	2	3	3	3	3	1	1	1	1	2	1	2	4	4	3	3
Baseline	1	59	1	2	1	2	1	0	0	0	0	0	0	0	480	2	2	36.2	118	138	80	1.8	0.92	5.9	5	3.3	4	3	1	2	3	3	3	3	2	3	3	3	2	2	2	2	2	2	2	1	2	1	4
Baseline	1	59	1	2	1	2	2	4	0	0	4	35	1	30	840	3	2	34	111	147	83	1.3	0.95	5.3	5	3.7	4	4	1	3	3	3	3	3	3	3	3	3	2	2	2	2	2	2	2	1	1	1	3
Baseline	1	31	1	2	1	2	2	2	0	0	0	0	5	60	360	2	1	30.8	104	110	85	0.81	1.8	5	5.3	3.1	4	4	1	2	2	3	3	3	3	3	3	2	2	2	2	2	2	2	2	3	5	4	4
Baseline	1	72	1	2	1	2	3	4	4	240	2	60	4	30	180	4	2	29	118	150	80	0.84	2.2	5.6	5.2	2.8	3	3	1	3	3	2	3	3	3	3	3	3	2	2	2	1	2	2	2	1	4	2	3
Baseline	1	52	1	2	1	1	3	4	0	0	0	0	7	30	999	3	2	39	125	110	999	3.9	0.89	12	6	3.8	2	3	1	3	3	3	3	3	3	3	3	3	2	2	2	2	2	2	2	1	1	1	4
Baseline	1	64	1	999	1	2	3	2	0	0	0	0	3	30	300	4	2	32.3	115	150	75	2.6	0.96	5.2	4.9	3.2	3	2	2	3	3	3	3	2	3	3	3	3	2	2	2	2	2	2	2	1	4	1	1
Baseline	1	63	1	2	1	2	1	0	0	0	0	0	3	60	999	3	1	31	120	138	80	1.4	0.91	5.6	5.3	3.8	3	4	2	3	3	3	3	2	3	3	3	3	1	1	1	2	2	2	2	1	4	3	4
Baseline	1	60	1	2	1	2	3	3.7	2	45	2	180	5	0	420	3	2	30.2	108	150	90	1.9	1.1	5.8	5.6	4.2	3	3	2	3	3	3	3	3	3	3	3	3	2	2	2	2	2	1	2	1	2	1	2
Baseline	1	48	1	2	1	1	2	1	0	0	1	60	0	0	480	2	2	34.11	120	116	80	4.6	0.94	8.6	3.2	999	3	2	2	3	3	2	3	2	3	3	3	3	2	2	2	2	2	2	2	1	2	1	3
Baseline	1	66	2	2	1	1	1	1	1	60	0	0	2	90	999	3	1	31	105	150	80	1.6	0.96	6.4	2.9	1.7	4	3	2	3	3	3	3	2	3	3	3	3	2	2	2	2	2	2	2	1	4	2	4
Baseline	1	72	1	3	1	2	2	2	2	30	0	0	7	90	120	3	2	32	120	129	70	2.16	1.2	5.2	6.7	4.7	3	3	2	3	3	2	3	2	3	3	3	3	2	1	1	2	1	1	1	1	1	1	2
Baseline	1	64	1	2	1	2	2	0	0	0	0	0	3	40	480	3	1	32	110	140	90	1.2	1.2	6.9	6.3	4.8	4	3	2	3	3	3	3	3	3	3	3	3	2	2	2	2	2	2	2	1	4	2	4
Baseline	1	65	1	2	1	2	1	2	1	5	4	60	2	30	360	3	2	28.2	97	120	80	2.5	1.4	10.8	4.5	2.3	3	3	2	3	3	3	3	3	3	3	3	3	2	2	2	2	2	2	2	3	1	2	3
Baseline	1	71	1	2	1	2	2	3	0	0	3	480	0	0	720	4	1	25	106	150	70	0.81	2.4	6.2	5	2.4	4	3	2	3	3	3	3	2	3	3	3	3	2	2	2	2	2	2	2	1	4	2	2
Baseline	1	64	1	2	1	2	3	4.4	1	60	1	30	2	30	120	2	1	40.25	131	112	70	2.5	1.3	5.7	5.7	3.8	4	4	2	2	2	1	2	2	2	2	3	2	1	1	1	1	1	1	1	2	4	2	5
Baseline	1	62	1	1	1	2	2	2	0	0	0	0	2	30	600	2	1	40	133	150	80	0.82	1.65	7.3	4.4	1.5	4	3	2	3	3	3	3	2	3	3	3	3	2	2	2	2	2	2	2	1	2	1	3
Baseline	1	54	1	2	1	2	2	3.7	3	60	2	180	2	30	420	4	2	31	111	132	92	1.1	1.3	5	5.3	3.8	3	3	3	3	3	3	3	3	3	3	3	3	2	2	2	2	2	2	2	1	2	1	3
Baseline	1	49	4	3	1	2	3	3.7	1	150	1	120	4	30	360	4	2	29.6	110	115	80	3.4	1.2	6.4	5.3	3.4	4	2	3	3	3	3	3	3	3	3	3	3	2	2	2	2	2	2	2	1	1	1	3
Baseline	1	58	3	1	1	999	3	0	0	0	3	90	2	999	210	2	1	32	108	140	90	2.2	0.81	7.7	5.6	4.2	4	3	3	3	3	2	3	2	3	3	3	3	2	2	2	2	2	2	2	1	4	2	3
Baseline	1	59	1	2	1	2	3	0	0	0	0	0	7	65	660	3	2	28	109	140	90	1.5	0.65	5.2	4.2	2.9	3	2	3	3	3	3	3	3	3	3	3	3	2	1	2	2	2	1	2	3	1	1	5
Baseline	1	55	1	2	1	1	1	3	0	0	0	0	7	30	998	3	2	25	98	163	92	2.2	0.86	5.4	4.9	3.4	3	3	3	3	3	3	3	3	3	3	3	3	2	2	2	2	2	2	2	1	1	1	2
Baseline	1	57	1	2	1	2	3	4	0	0	4	30	7	30	180	3	2	33	120	140	80	1.9	1.5	6	6.9	5	2	3	3	3	3	3	3	3	3	3	3	3	2	2	2	2	2	2	2	1	1	1	2
Baseline	1	51	4	2	1	2	3	3.4	0	999	2	45	2	30	300	2	2	30.1	102	120	75	2.36	1	5.2	5.7	3.6	3	3	3	3	3	3	3	3	3	3	3	3	2	2	2	2	2	2	2	1	2	1	4
Baseline	1	48	1	3	1	1	2	0	1	60	0	0	2	30	720	3	2	30.25	115	132	88	0.58	1.2	5.8	3.7	2.4	2	3	3	3	3	3	3	2	3	3	3	3	2	2	2	2	2	2	2	5	1	1	4
Baseline	1	64	1	2	1	2	3	0	1	120	0	0	3	60	120	3	2	26	99	125	90	1.4	1.2	4.7	6.6	5	2	3	3	3	3	3	3	3	3	3	3	3	2	2	2	2	2	2	2	1	2	2	2
Baseline	1	66	1	3	1	2	2	4	1	35	2	999	7	60	240	3	2	38	118	110	60	1.4	1.3	6	4.5	2.7	3	3	999	2	3	2	3	2	999	3	3	3	2	2	2	2	2	2	2	1	3	2	2
Baseline	1	65	1	3	1	2	3	3	1	30	1	120	2	15	450	3	2	27	104	151	90	1.52	1.9	4.3	999	4.7	3	3	1	2	3	3	3	2	3	3	3	3	2	1	1	1	2	2	2	1	4	3	3
Baseline	1	47	2	2	1	1	2	0	5	999	5	999	5	999	300	4	2	34.5	115	170	90	1.2	0.95	9.3	7.1	5.7	4	2	1	3	3	2	3	2	3	3	3	3	2	1	2	2	2	2	1	1	2	2	5
Baseline	1	71	1	3	1	2	1	0	0	0	0	0	7	30	999	3	2	30.6	104	149	87	1.5	0.93	8.6	4	2.6	3	3	1	2	3	3	3	2	3	3	3	3	999	999	999	999	999	999	999	2	5	5	5
Baseline	1	63	1	2	1	2	1	1	3	600	0	0	0	0	360	2	3	30	107	140	80	1.4	1	5.9	5.9	4.3	4	4	1	3	2	2	3	2	3	3	3	3	1	1	1	1	2	1	1	1	4	4	2
Baseline	1	35	1	3	1	1	4	2	1	180	0	0	4	20	600	2	1	28	107	140	90	3.6	1.1	5.7	6	3.6	3	3	2	3	3	3	3	3	3	3	3	3	2	2	2	2	2	1	2	2	1	1	6
Baseline	1	43	1	2	1	1	3	0	0	0	0	0	0	0	999	3	1	32	114	136	89	3.9	1.4	5	6.5	4	4	4	2	3	3	3	3	2	3	3	3	3	2	2	2	2	2	2	2	1	1	1	3
Baseline	1	67	3	2	1	2	2	2	0	0	0	0	4	150	360	4	2	27.5	108	150	85	1.4	0.98	5.3	5.2	3.7	2	3	2	3	3	3	3	2	3	3	3	3	2	2	2	2	2	2	2	1	2	1	3
Baseline	1	60	1	2	1	1	2	0	0	0	0	0	5	20	999	3	2	29	92	130	80	4.9	1.2	7.6	5.5	3.2	4	4	2	3	3	3	3	3	3	3	3	3	2	2	2	2	2	2	2	1	1	1	4
Baseline	1	51	1	1	1	1	2	1	0	0	2	30	7	20	420	3	2	29	104	145	90	4.6	1	10.9	7.9	5	4	3	2	2	1	1	1	2	2	2	2	2	2	2	2	2	2	2	2	2	2	2	4
Baseline	1	51	1	2	1	2	2	0	0	0	0	0	0	0	999	3	1	28.6	113	125	88	1.5	0.96	5.7	4.9	3.5	4	4	2	3	3	3	3	3	3	3	3	3	2	2	2	2	2	1	2	3	1	1	5
Baseline	1	42	1	1	1	1	2	0	0	0	0	0	7	30	300	2	1	33.5	113	135	85	2.2	0.64	15.8	7.3	999	3	4	3	3	3	3	3	3	3	3	3	3	2	1	2	2	1	1	1	4	1	1	2
Baseline	1	68	1	3	1	2	2	1	0	0	1	90	2	60	180	4	2	29	104	140	70	1.8	1.3	5.8	6.3	4.5	4	3	3	3	3	3	3	2	3	3	3	3	2	1	1	2	2	2	2	3	3	2	3
Baseline	1	54	1	3	1	2	1	4	0	0	0	0	0	0	999	3	2	32	87.1	139	81	0.7	2.3	5.8	4.8	2.4	3	3	3	3	3	3	3	3	3	3	3	3	2	1	2	2	1	1	1	3	4	4	5
Baseline	1	31	2	2	1	1	3	0	0	0	0	0	0	0	600	3	2	37	102	110	70	0.83	1.4	5.7	3.9	2.2	3	4	1	2	3	2	3	3	2	3	3	2	999	999	1	1	999	999	999	2	4	2	4
Baseline	1	61	1	3	1	3	2	3	6	260	0	0	7	120	2400	999	999	35.25	125	118	80	0.6	1.1	5	4.6	3.2	4	4	1	2	3	2	3	3	2	3	3	2	2	1	1	1	2	2	1	3	5	4	3
Baseline	1	61	1	2	1	1	1	3	2	30	0	0	3	30	999	3	2	36.8	125	105	70	7	0.88	6.9	5.8	2.2	4	4	1	2	3	2	3	1	3	3	3	2	2	2	2	2	2	2	2	3	1	1	4
Baseline	1	77	1	2	1	2	2	4	0	0	0	0	5	45	240	3	2	28.4	105	125	70	0.79	2	5.1	7.2	5	4	3	1	2	3	3	3	2	2	3	3	3	2	1	1	2	2	2	2	3	4	4	5
Baseline	1	57	1	2	1	2	2	3.7	0	0	2	90	5	30	480	2	1	31.5	108	136	76	1.3	1	6.6	3.6	2.3	4	5	1	3	3	2	3	2	2	3	3	2	1	1	1	1	1	1	1	2	4	3	5
Baseline	1	71	1	2	1	2	3	1	0	0	0	0	4	30	120	2	1	40.5	141	162	92	1.6	0.96	5.5	4.3	3.1	5	4	1	1	2	1	2	1	2	2	3	2	2	1	1	1	1	1	1	2	4	3	4
Baseline	1	62	1	3	1	1	3	2	3	60	0	0	3	60	300	3	2	33	130	130	80	1.4	1.1	7.6	4.1	2.3	3	3	2	1	3	2	3	1	3	3	3	2	2	1	1	1	1	1	1	3	1	1	3
Baseline	1	48	1	3	1	2	2	0	0	0	3	120	0	0	180	4	2	26	96	160	90	3.4	1	5.9	7.8	5.5	4	3	2	3	3	3	3	3	3	3	3	3	2	2	2	2	2	2	2	2	4	2	5
Baseline	1	54	1	2	1	2	3	2	0	0	2	120	7	15	420	3	2	32.4	109	150	100	2.1	0.94	5.4	6.1	4.8	3	5	2	3	3	3	3	3	3	3	3	3	1	1	2	2	1	1	1	2	3	2	5
Baseline	1	61	1	3	1	1	2	2	0	0	0	0	4	30	720	3	2	38.6	136	121	76	1.4	1.6	4.7	4.9	2.9	3	3	3	3	3	3	3	3	3	999	999	3	2	1	2	2	1	1	1	1	1	1	4
Baseline	1	41	1	2	1	1	2	3	999	999	999	999	7	10	300	3	1	42.1	132	110	70	4.3	0.61	10.6	3.3	1.5	2	1	1	2	2	2	3	2	2	3	3	3	2	1	1	1	2	2	2	1	6	4	5
Baseline	1	45	1	2	1	2	3	4	0	0	4	60	6	150	420	3	2	45	123	165	90	1.7	1	6.3	4.6	3.1	3	5	1	2	3	2	3	2	3	3	3	3	2	2	2	2	2	2	2	1	1	1	4
Baseline	1	75	1	2	1	2	4	3	0	0	0	0	3	40	999	2	1	29	107	155	60	1.6	1.2	4.8	5.8	4.2	4	4	1	2	3	3	3	1	2	3	3	3	2	1	2	2	2	1	2	1	4	3	5
Baseline	1	67	1	2	1	2	2	1	0	0	0	0	2	15	999	2	2	47	160	171	94	1.4	1.2	6.5	5	3.2	3	3	1	2	2	3	3	2	2	3	3	3	2	2	1	1	2	2	2	1	2	2	2
Baseline	1	61	1	3	1	2	2	1	0	0	0	0	3	45	999	999	2	29.1	108	140	82	2.8	1.3	5.3	7.2	5.3	2	3	2	3	3	3	3	3	3	3	3	3	1	1	1	1	1	1	2	2	1	999	2
Baseline	1	40	1	2	1	2	3	2.7	1	60	1	130	3	15	600	2	1	36	124	120	80	1.2	1	4.5	6.9	5.4	3	3	3	3	3	3	3	3	3	3	3	3	2	2	2	2	2	2	2	1	1	1	3
Baseline	1	64	3	3	1	2	1	3	0	0	0	0	3	60	999	3	1	25	97.5	120	75	0.88	1.5	7.9	5.6	3.7	3	3	997	997	997	997	997	997	997	997	997	997	997	997	997	997	997	997	997	997	997	997	997
Baseline	1	43	1	2	2	1	3	0	0	0	0	0	2	45	960	2	1	30	102	160	95	0.93	1.5	4.7	4.8	3	3	3	1	3	2	3	3	3	3	3	3	3	2	2	2	2	2	2	2	1	3	1	4
Baseline	1	67	1	2	2	3	3	1	0	0	0	0	1	60	600	1	2	28.5	108	153	92	0.55	1.6	6.4	4.1	2.4	2	3	1	3	3	3	3	2	3	3	3	3	2	2	2	2	1	1	1	1	4	1	2
Baseline	1	62	1	2	2	1	3	1	1	169	1	60	2	999	600	2	1	27	96	135	80	2	1.2	8.2	3.5	1.8	4	4	1	3	3	3	3	3	3	3	3	3	2	2	2	2	2	2	2	1	2	1	2
Baseline	1	52	1	2	2	1	3	3	1	60	2	30	7	15	180	2	1	31	110	139	85	1.2	1.2	5.9	5.2	3.6	4	4	1	3	3	2	3	2	3	3	3	3	2	2	2	2	1	1	1	999	3	2	5
Baseline	1	51	1	1	2	2	2	0	0	0	0	0	6	30	720	4	2	29	99	148	85	1.6	0.79	5.3	6.5	5.3	5	3	2	3	3	2	3	2	3	3	3	3	2	1	2	2	2	1	2	2	1	1	5
Baseline	1	61	1	2	2	1	3	0	0	0	2	30	3	20	360	3	2	36	122	138	78	1.2	1.1	5.4	5.6	4	4	2	1	2	3	2	3	2	1	3	3	3	2	2	2	2	2	2	2	2	4	3	5
Baseline	1	49	4	2	2	1	1	0	0	0	0	0	6	999	480	1	1	31.5	110	115	73	1.7	1.2	3.6	7.9	4.2	4	4	2	2	2	2	2	2	1	3	3	2	2	2	2	2	1	1	1	4	4	3	5
Baseline	1	52	1	2	2	1	2	3	1	30	3	30	7	30	180	3	2	27.5	103	140	92	2.5	1.3	4.8	5.6	3.6	4	2	2	3	3	3	3	2	3	3	3	3	2	2	2	2	999	999	999	2	4	2	3
Baseline	1	43	1	2	2	2	1	2.7	0	0	1	30	0	0	480	3	1	32.3	111	130	85	4.7	0.64	5.3	5.6	3.3	4	4	2	2	2	3	3	2	3	3	3	3	2	1	1	1	1	1	1	3	4	4	5
Baseline	1	44	1	3	2	999	2	4	2	80	7	50	7	80	360	3	2	29	112	144	88	2.6	1.2	10.7	6.1	4	5	4	3	3	3	3	3	3	3	3	3	3	1	1	2	1	1	1	2	3	1	1	4
Baseline	1	72	1	2	3	2	2	1	0	0	0	0	7	10	720	1	1	31	114	110	68	1.4	1.4	4.8	6.3	4.2	3	3	2	2	2	2	3	1	3	3	3	3	2	2	2	2	2	2	2	1	1	1	1
Baseline	1	53	1	2	3	2	999	2	0	0	0	0	2	50	840	2	1	32.9	117	142	58	1.9	1.2	5.4	5	3.2	3	3	2	3	3	3	3	2	3	3	3	2	2	2	2	1	2	2	2	1	4	2	2
Baseline	1	72	1	2	3	2	3	3.7	999	60	3	180	7	30	240	4	2	29	104.5	140	90	2.5	1.4	6.4	6.4	4.2	2	3	2	3	2	3	3	3	3	3	3	3	2	2	2	2	2	2	2	1	3	2	2
Baseline	1	55	1	2	3	3	2	3	1	90	0	0	3	30	480	3	2	37.9	133	140	95	1.9	1.4	7	5.3	3.6	4	3	2	3	3	3	3	2	3	3	3	3	1	1	1	1	2	2	2	1	4	2	5
Baseline	1	67	1	2	1	1	2	3	0	0	0	0	4	40	999	3	2	23	93	120	77	0.82	2.1	6.5	4.7	2.6	3	3	2	2	3	3	3	3	3	3	3	3	2	2	2	2	2	2	2	1	2	1	4
Baseline	1	73	1	2	3	1	3	0	0	0	0	0	5	10	720	2	1	23	99	123	73	1.5	1.6	6.5	7.3	5.1	3	3	3	3	3	2	2	3	2	3	3	3	2	2	2	2	2	2	2	1	1	1	4
Baseline	1	59	1	2	3	2	2	3.4	0	0	0	0	7	20	360	3	2	35	113	125	80	2.5	1.4	4.7	6.4	4.2	5	2	3	3	3	3	3	3	3	3	3	3	2	2	2	2	2	2	2	1	1	1	1
Baseline	1	51	1	1	3	1	2	0	3	120	1	180	5	999	999	3	2	26.45	89	120	70	1.7	1.1	7.8	5	3.4	4	3	3	3	3	3	3	3	3	3	3	3	2	1	2	2	1	1	1	4	1	1	4
Baseline	1	66	4	2	3	1	2	2	5	50	5	30	6	20	999	5	2	36	115	120	70	2.1	1	8.6	6.4	4.6	3	3	3	3	3	3	3	3	3	3	3	3	2	2	2	2	2	2	2	1	1	1	4
Baseline	1	61	1	2	3	2	3	0	0	0	0	0	0	0	720	2	1	25	999	999	999	2.3	0.67	7.4	4.9	3.4	4	4	1	2	3	3	3	3	3	3	3	3	2	2	2	2	2	2	2	2	4	2	3
Baseline	1	49	1	3	3	1	2	3.4	2	80	0	0	0	0	720	5	1	32	115	121	82	2	0.92	5.9	4.7	3	3	4	1	3	3	2	3	2	3	3	3	3	1	1	1	1	2	2	2	1	3	2	6
Baseline	1	36	1	1	3	1	3	4	2	999	2	999	5	999	999	5	1	34	113	140	90	4.1	1.2	6.8	5	2.5	5	3	2	3	3	3	3	3	3	3	3	3	2	2	2	1	2	1	2	1	5	2	5
Baseline	1	66	1	3	3	1	2	4	0	0	0	0	7	45	999	3	2	37.5	120.5	124	76	1.2	2.2	5.9	5.8	2.9	3	3	2	3	3	3	3	2	3	3	3	3	2	2	2	2	2	2	2	1	3	1	2
Baseline	1	46	1	2	3	2	3	1	0	0	0	0	1	20	720	3	1	36	127	136	81	2.28	1.1	6.1	4.9	3	4	2	2	3	3	2	3	2	3	3	3	3	2	2	2	2	2	2	2	3	3	2	5
Baseline	1	71	1	3	3	2	3	1.7	0	0	0	0	7	60	999	3	2	30.4	113	142	82	0.83	2.1	6.1	4.9	2.5	3	4	2	2	2	3	3	2	2	3	3	3	2	2	2	2	2	2	2	1	4	2	4
Baseline	1	49	1	3	3	3	3	0	0	0	0	0	0	0	120	2	1	37	120	120	80	3.6	1.1	9.9	5.5	3.5	4	2	2	3	3	2	3	2	3	3	3	3	1	1	2	1	2	2	2	1	3	2	4
Baseline	1	39	1	3	3	1	3	2.7	1	20	0	0	4	30	300	3	1	33	113	139	94	2	1.2	4.7	6.2	4.6	4	2	2	3	3	2	3	3	3	3	3	3	2	2	2	2	2	2	2	1	2	2	3
Baseline	1	70	1	3	3	2	2	1	0	0	0	0	2	999	999	3	2	31	106	120	60	999	999	999	999	999	3	3	2	3	3	3	3	2	3	3	3	3	2	1	2	2	2	1	2	1	2	1	2
Baseline	1	46	1	1	3	1	3	0	0	0	0	0	0	0	780	3	1	40.3	124	160	100	1.3	1.7	6.1	7.1	4.8	3	4	2	3	3	3	3	2	3	3	3	3	2	2	2	2	2	2	2	2	2	1	999
Baseline	1	62	4	1	3	1	1	0	0	999	7	600	7	999	999	3	2	35	116	128	75	1.6	1.2	6.8	4.1	3.2	3	2	2	3	3	3	3	3	2	3	3	3	2	2	2	2	2	2	2	1	1	1	2
Baseline	1	65	1	2	3	2	3	4	0	0	0	0	7	60	999	4	2	28.8	114	136	88	3.1	1.1	5.4	6.2	4.3	3	3	3	3	3	3	3	2	3	3	3	3	2	2	2	2	2	2	2	3	4	2	2
Baseline	1	51	1	2	3	1	1	0	0	0	0	0	5	20	480	3	2	27.5	106	116	70	1.4	1.3	6.1	5.2	3.3	3	3	3	3	3	3	3	3	3	3	3	3	2	2	2	2	2	2	2	1	2	1	4
Baseline	1	54	1	3	3	2	3	2	0	0	0	0	2	30	360	3	2	24	95	130	86	0.74	1.2	4.5	4.7	3	2	3	3	3	3	3	3	3	3	3	3	3	2	2	2	2	2	2	2	1	2	1	4
Baseline	1	50	1	3	3	1	1	0	999	999	999	999	6	999	120	3	2	29	99	148	88	1.8	1.8	7.1	7.6	5.5	4	3	3	3	3	3	3	2	3	3	3	3	2	2	2	2	2	2	2	1	4	2	6
Baseline	1	53	1	2	3	2	3	3	0	0	0	0	5	30	999	1	1	33	111	158	94	1.8	0.93	6.1	5.4	4	3	3	999	999	3	3	3	3	3	3	3	3	2	2	2	2	2	2	999	1	1	1	3
Baseline	1	62	1	3	3	1	2	3	0	0	0	0	7	35	120	3	2	35.25	126	130	96	1.9	1	6.7	5.2	3.5	2	5	1	2	2	3	3	2	2	3	3	3	1	1	1	1	1	1	2	4	4	3	4
Baseline	1	62	1	2	3	2	3	4	0	0	0	0	4	30	90	3	2	34	116	105	67	1.6	0.91	6.4	4.2	3	4	2	1	2	2	1	3	2	3	3	3	3	1	1	1	1	2	1	2	2	2	3	4
Baseline	1	51	1	2	3	2	2	3	0	0	3	20	7	40	420	3	2	32	108	120	90	1.4	1.3	5.5	6.1	4.5	4	3	1	2	2	2	3	2	3	3	3	2	1	1	1	1	2	2	2	1	5	4	6
Baseline	1	37	1	2	3	1	2	4	0	0	0	0	5	90	480	4	2	42.5	137	150	94	1.6	1.2	5.1	4.5	2.9	3	2	2	3	3	3	3	2	3	3	3	3	1	2	1	2	2	2	2	1	2	1	3
Baseline	1	65	1	3	3	1	3	0	0	0	3	300	4	300	420	3	2	38.5	133	140	90	1.6	0.92	6.8	5.1	3.6	4	3	2	3	3	1	2	2	3	3	3	2	2	2	2	2	2	2	2	1	3	1	4
Baseline	1	71	1	2	3	3	1	0	0	0	0	0	3	30	999	4	1	31	115	135	90	0.78	1.2	5.5	4.7	3.4	3	3	2	3	3	2	3	2	3	3	3	3	999	999	999	999	999	999	999	1	3	1	2
Baseline	1	40	1	2	3	2	3	0	0	0	1	60	7	30	720	1	2	35	121	136	90	3.4	0.81	5.3	6.7	5	5	4	2	3	3	2	3	2	3	3	3	2	2	1	2	2	1	1	1	4	3	2	5
Baseline	1	41	1	2	3	2	1	3.4	1	90	0	0	0	0	600	4	2	25	94	170	100	1.1	1.5	5.1	5.1	3.4	3	3	3	3	3	3	3	3	3	3	3	3	2	2	2	2	1	1	1	1	2	2	5
Baseline	1	51	1	3	3	2	3	3.4	1	120	0	0	7	90	480	3	3	28.5	115	138	98	1	1.9	5.4	5	2.8	4	4	3	3	3	3	3	3	3	3	3	3	2	2	2	2	2	2	2	1	1	1	2
Baseline	1	43	1	2	3	1	2	0	0	0	0	0	5	999	999	4	1	40	127	130	80	9.1	0.56	15.5	6.1	2.3	4	3	1	3	3	3	3	2	3	3	3	3	2	1	2	2	2	2	2	1	4	3	6
Baseline	1	45	1	2	3	1	2	0	0	0	0	0	5	30	840	1	1	33.9	109	148	98	2.32	1.1	5.1	5.3	4	5	3	1	2	2	2	3	3	2	3	3	3	1	1	1	2	2	1	2	4	5	3	6
Baseline	1	58	1	2	3	1	3	3	0	0	0	0	4	40	480	3	2	31	100	140	75	2	1.2	10.9	4.1	2.3	4	3	2	3	3	3	3	3	3	3	3	3	2	2	2	2	2	2	2	1	1	1	2
Baseline	1	43	1	999	3	2	2	0	0	0	5	120	7	120	600	2	1	32	114	136	80	3.2	0.95	9.4	5.8	4	5	3	3	3	3	2	3	3	3	3	3	3	1	2	1	2	2	2	2	2	4	1	4
Baseline	1	61	1	2	3	1	1	0	0	0	5	0	7	60	300	2	2	37.9	133	115	80	2.76	1.5	6.8	6.1	4	5	5	1	3	2	3	1	1	2	2	3	3	2	2	2	2	1	2	2	2	4	2	5
Baseline	1	75	1	3	3	1	2	0	0	0	0	0	0	0	360	1	1	38.6	999	189	79	1.7	0.94	19.6	3.2	1.8	5	5	1	1	2	1	2	1	1	1	1	1	1	1	1	1	1	1	1	3	5	4	6
Baseline	1	56	2	1	3	1	1	997	0	0	0	0	7	15	360	1	2	29.5	99	130	80	1.6	4.7	11.5	6.8	4.5	997	997	997	997	997	997	997	997	997	997	997	997	997	997	997	997	997	997	997	997	997	997	997
Baseline	1	50	1	997	997	997	997	0	997	997	997	997	997	997	997	997	997	34	120	120	90	1.2	1.3	9.3	3.8	2	997	997	997	997	997	997	997	997	997	997	997	997	997	997	997	997	997	997	997	997	997	997	997
Baseline	1	66	1	3	999	2	1	2	0	0	0	0	7	210	999	999	2	28.5	108	140	85	1.1	1.3	999	3.3	1.8	3	3	3	3	3	3	3	3	3	3	3	3	2	2	2	2	2	2	2	1	1	1	1
Baseline	1	62	1	999	999	999	999	3.7	0	0	2	120	3	30	999	3	3	28.5	112	130	76	1.6	1.2	6.2	6.6	4.8	5	4	1	1	2	1	2	2	1	2	2	2	1	1	1	1	1	1	1	4	6	5	6
Baseline	1	60	1	2	1	2	2	4.7	0	0	2	25	7	60	690	4	2	33.5	114	168	110	1.7	1	6.5	6	4.2	3	4	2	3	3	3	3	2	3	3	3	3	2	2	2	2	2	2	2	1	1	1	3
Baseline	1	45	1	2	1	2	2	2	0	0	1	40	4	90	480	3	1	32	107	145	92	1.7	1.2	5.6	4.9	3.5	4	2	2	3	3	2	3	2	2	3	3	3	2	1	2	2	2	2	2	1	3	2	4
Baseline	1	52	1	2	1	1	3	3.7	1	70	0	0	1	75	540	3	2	33.5	125	144	98	1.6	1.5	5.6	5.8	3.7	3	2	2	3	3	3	3	3	3	3	3	3	2	2	2	2	2	2	2	1	1	1	2
Baseline	1	58	1	2	1	1	2	0	0	0	0	0	999	999	999	2	1	28.5	109	178	100	0.94	1.8	5.3	5.4	3.2	4	3	2	3	3	3	3	3	3	3	3	3	2	2	2	2	2	2	2	1	3	2	3
Baseline	1	39	1	2	1	2	3	1	0	0	0	0	2	46	900	2	1	31.6	108	120	90	1.5	1.9	4.5	6.9	4.7	4	4	2	3	3	3	3	3	3	3	3	3	2	2	2	2	2	2	2	1	2	2	4
Baseline	1	40	4	3	1	2	2	0	0	0	0	0	0	0	420	1	2	37.9	131	129	76	1.1	1.3	5	5.4	3.8	2	1	2	2	2	2	2	2	2	1	1	1	1	1	2	2	2	2	2	1	1	2	2
Baseline	1	75	1	2	1	2	2	2	0	0	0	0	0	0	300	2	2	33	120	144	56	2.13	1.2	9.8	4.5	2.9	3	4	1	3	3	3	3	2	3	3	3	3	2	1	2	2	2	1	2	1	3	1	2
Baseline	1	62	1	3	1	2	3	3	1	20	2	120	7	20	360	3	1	36	123	140	90	2.8	1.2	5.9	6.2	4.2	3	1	1	3	3	3	3	2	3	3	3	2	2	2	2	2	2	2	2	1	3	2	3
Baseline	1	45	1	2	3	1	3	4	0	0	0	0	3	60	480	3	1	40	124	157	108	1.2	0.93	6.1	5.5	4.1	1	1	2	3	3	2	2	2	2	2	2	2	1	1	2	1	1	1	2	1	4	1	5
Baseline	1	63	1	2	1	2	3	2	0	0	0	0	6	20	480	3	2	38	122	150	80	1.9	0.94	6.2	4.8	3.3	4	4	2	2	3	2	3	2	3	3	3	3	2	2	2	1	2	1	2	999	999	999	4
Baseline	1	55	1	2	1	2	3	1	1	60	1	30	2	15	420	4	2	31.4	116	137	100	3	0.83	5.1	5.4	3.6	3	3	2	3	3	2	3	2	3	3	3	3	2	1	2	1	2	1	1	2	2	2	5
Baseline	1	66	1	3	1	2	3	4	0	0	2	60	5	40	360	3	2	40.4	133	130	70	1.5	1.1	6.6	3.8	2.2	3	2	3	3	3	3	3	2	3	3	3	3	2	1	2	2	2	1	2	1	1	1	2
Baseline	1	55	1	3	1	2	2	0	0	0	2	30	6	120	300	3	2	30	135	140	76	4.1	1	5	8	5.7	4	3	1	3	3	2	3	3	2	3	3	3	2	1	1	1	1	2	2	1	4	2	4
Baseline	1	58	1	3	1	2	2	3.7	1	200	0	999	3	60	300	2	2	35	127	149	116	1.45	2	5.4	4.8	2.6	5	5	1	2	3	2	3	2	2	3	3	3	1	1	1	1	2	2	2	3	5	4	4
Baseline	1	49	1	1	1	2	3	0	0	0	2	120	7	20	480	3	2	28	99	168	108	1.48	1.2	5.4	4.1	2.6	5	5	1	3	3	3	3	3	2	3	3	3	1	1	2	2	1	1	1	4	1	1	6
Baseline	1	48	1	1	1	1	2	0	0	0	0	0	1	40	840	2	2	21.1	81	124	73	2.5	1.2	5.9	6.7	4.5	4	5	3	3	3	3	3	3	3	3	3	3	2	1	2	2	2	1	1	2	4	2	5
Baseline	1	57	1	2	1	999	3	3.7	1	60	1	300	5	20	600	4	2	33	117	138	89	1.2	0.76	7.1	3.4	2.3	4	4	2	3	3	3	3	1	3	3	3	3	2	1	2	2	2	2	2	3	3	1	5
Baseline	1	52	4	2	1	2	2	0	0	0	0	0	3	30	999	2	2	42	133	140	95	1.5	1.1	8.1	4	2.2	5	4	2	3	3	2	2	1	3	3	3	3	2	1	1	2	2	1	2	5	4	3	6
Baseline	1	53	1	2	1	2	3	4	0	0	0	0	4	45	540	3	2	27	98	168	103	0.56	1.9	5.6	4.5	2.4	4	4	3	3	3	3	3	3	3	3	3	3	2	2	1	1	2	2	2	1	1	1	2
Baseline	1	59	1	2	1	2	2	3.7	997	997	997	997	997	997	997	997	997	31	111	132	90	1	1.6	7.3	7	5.2	997	997	997	997	997	997	997	997	997	997	997	997	997	997	997	997	997	997	997	997	997	997	997
Baseline	1	49	1	1	2	2	1	3.7	4	30	1	60	7	30	360	3	2	35	117	168	100	2.6	0.67	7.7	5.4	4	4	3	2	3	3	2	3	2	2	3	3	3	2	2	2	2	2	2	2	1	4	2	4
Baseline	1	46	4	2	2	2	3	3	0	0	0	0	4	30	540	2	1	23	82	95	60	2	0.99	9.3	6	4.5	3	4	3	3	3	3	3	3	3	3	3	3	1	1	2	2	2	1	1	2	3	2	4
Baseline	1	44	1	2	2	3	3	2	0	0	2	120	4	90	240	2	1	28	107	140	100	2.2	0.83	5	5	3.4	4	2	1	2	2	2	3	2	2	3	3	3	2	1	1	1	1	1	1	3	2	2	6
Baseline	1	49	4	1	2	1	2	0	0	0	0	0	7	15	240	1	2	33.1	113	144	86	2.8	0.86	6.8	5.5	4.2	4	4	2	3	3	2	3	2	3	3	3	3	1	1	2	2	1	1	1	4	1	1	6
Baseline	1	73	1	3	3	2	1	1.7	0	0	0	0	3	40	20	1	2	31	128	140	80	2.9	0.98	999	4.1	2.2	4	3	2	3	3	3	3	3	3	3	3	3	2	2	2	2	2	2	2	1	1	1	1
Baseline	1	58	4	1	3	2	2	2	0	0	0	0	7	50	240	3	2	24.6	97	120	80	3.6	0.87	7.3	6.3	4.5	3	4	2	3	3	3	3	3	3	3	3	3	2	2	2	2	2	2	2	3	4	2	5
Baseline	1	62	1	2	3	3	3	1	0	0	0	0	1	45	725	1	2	30.9	117	130	90	2	0.74	7	5.4	3.9	3	3	2	2	2	2	3	2	2	3	3	3	2	2	2	2	2	2	2	1	1	1	3
Baseline	1	62	1	2	3	2	3	2	0	0	2	30	3	20	360	2	1	29	103	155	92	2.7	0.83	5.8	5.1	3.5	4	3	2	2	3	2	3	2	3	3	3	3	2	1	2	2	2	1	1	2	4	2	4
Baseline	1	61	1	2	3	3	3	4.7	1	120	0	0	6	15	840	2	1	34	120	178	99	1.1	1.1	9	4	2.5	4	4	1	2	3	3	3	3	3	3	3	3	2	1	2	2	1	1	1	5	1	1	6
Baseline	1	61	1	3	3	2	3	0	1	90	3	60	0	0	660	1	1	35	134	150	80	2.6	1.2	5.3	6.8	4.4	4	3	2	2	2	2	3	2	2	2	3	3	2	2	2	2	2	1	2	2	3	3	4
Baseline	1	38	4	2	3	2	1	0	0	0	0	0	0	0	999	2	1	28.9	98	125	65	0.93	1.1	5.2	5.4	4.1	5	5	1	1	1	2	1	2	1	3	3	3	1	1	1	1	2	1	1	2	6	3	5
Baseline	1	55	1	2	3	2	1	2.7	0	0	0	0	2	15	480	2	1	35.5	118.5	138	80	3.2	0.82	4.7	3.3	1.5	4	3	1	1	2	2	2	2	2	3	3	2	1	1	1	1	2	1	2	3	5	4	5
Baseline	1	34	999	997	997	997	997	1	997	997	997	997	997	997	997	997	997	999	92	150	90	6.8	1.2	999	7.6	4.3	997	997	997	997	997	997	997	997	997	997	997	997	997	997	997	997	997	997	997	997	997	997	997
Baseline	1	77	999	999	999	999	999	0	0	0	0	0	7	15	360	2	2	34	113	163	96	1.1	1.6	4.5	10.3	7.8	4	2	1	3	3	2	3	3	3	3	3	3	1	1	1	1	2	2	2	1	4	4	6
Baseline	1	48	1	3	1	1	1	0	0	0	0	0	5	999	360	4	2	31.5	110	170	100	2.2	1	6.6	5.8	4	3	4	2	3	3	3	3	3	3	3	3	3	2	2	2	2	2	2	2	1	1	1	4
Baseline	1	51	1	3	1	2	2	0	0	0	0	0	3	999	1200	3	1	30	110	130	70	2.8	1.1	5.8	6	3.8	2	1	3	3	3	3	3	3	3	3	3	3	2	2	2	2	2	2	2	1	1	1	2
Baseline	1	68	1	2	1	1	2	999	0	0	0	0	3	30	360	3	2	37	114	140	80	1.1	0.97	999	3.6	2.3	4	4	1	2	3	2	3	3	2	3	3	3	2	1	2	2	2	1	2	1	4	2	5
Baseline	1	63	1	1	1	1	2	0	0	0	0	0	0	0	420	2	2	34	112	154	84	3.9	0.76	12.7	6.2	4.6	4	3	1	2	3	2	3	2	3	3	3	3	2	2	2	2	2	2	2	1	1	1	2
Baseline	1	46	1	3	1	2	3	4.7	0	0	3	60	3	20	300	3	2	31	108	120	75	1.3	1.3	5.3	6.1	4.3	3	3	1	3	3	2	3	2	3	3	3	3	2	2	2	1	2	2	2	2	3	2	3
Baseline	1	74	1	2	1	2	2	0	0	0	0	0	0	0	540	2	1	33.39	118	155	70	2.3	1	6.2	4.1	2.4	4	3	1	2	3	2	3	2	1	2	3	3	2	1	1	1	2	2	2	1	4	2	5
Baseline	1	38	1	2	1	1	3	2	0	0	0	0	6	60	600	3	1	31	108	148	99	1.5	1.4	5.3	5	3.2	3	4	2	3	3	2	3	2	3	3	3	3	2	2	2	2	2	2	2	1	1	1	5
Baseline	1	73	1	3	1	1	1	4.7	0	0	0	0	6	10	999	1	1	27	103	141	75	1.5	0.88	999	4.9	3.3	4	4	1	2	2	1	2	2	1	2	2	2	1	1	1	1	1	1	1	3	4	3	4
Baseline	1	62	1	2	1	1	3	2.7	3	105	0	0	5	10	300	4	2	35	126	126	79	4.1	1.4	5.6	5.7	3.8	4	4	2	3	3	3	3	2	3	3	3	3	2	2	1	999	2	2	2	4	5	5	5
Baseline	1	79	1	3	1	2	2	2	0	0	0	0	7	20	720	2	1	27	112	120	60	2	0.78	999	3.6	2	5	5	1	1	1	2	2	1	1	2	2	1	1	1	1	1	1	1	1	4	4	4	6
Baseline	1	58	2	2	2	1	2	2	5	180	2	90	5	90	999	3	2	45.4	135	200	90	1.2	1.9	12.6	5.4	3.3	4	4	2	3	3	2	3	2	2	3	3	3	2	2	2	2	2	1	2	2	3	2	3
Baseline	1	47	1	2	2	1	3	1	0	0	1	15	1	15	600	1	1	35.5	130	100	60	1.4	1.3	6.2	6.4	4.4	5	4	1	3	3	2	3	2	3	3	3	3	2	1	2	2	1	1	1	5	4	2	5
Baseline	1	44	1	3	2	1	3	2	0	0	2	60	0	0	999	3	1	34.8	112	116	74	0.84	1.2	5.5	4.8	3.2	3	4	2	3	3	2	3	2	3	3	3	3	1	1	1	1	1	1	1	2	1	1	5
Baseline	1	61	1	3	2	2	2	0	0	10	0	10	0	10	999	2	1	38	139	134	84	3.2	1.2	9.3	5.5	3.3	5	3	1	1	1	1	1	1	1	1	2	1	1	1	1	1	2	2	2	3	6	5	6
Baseline	1	36	1	2	2	3	3	0	1	90	0	0	1	20	470	4	1	34	116.5	120	80	999	0.68	2.7	5.4	3.7	3	2	3	3	3	3	3	2	3	3	3	3	2	2	2	2	2	2	2	1	2	1	2
Baseline	1	65	1	3	3	1	3	2	0	0	2	60	3	60	600	3	1	41	124	135	85	2.6	1.3	9.7	6.4	4.4	4	4	1	1	3	2	3	2	3	3	3	3	1	1	1	1	2	2	2	3	4	3	5
Baseline	1	44	1	2	3	3	2	3	0	0	0	0	4	50	779	3	2	28.8	106	130	90	0.73	0.94	6.1	3.4	2	4	4	2	3	3	3	3	3	3	3	3	3	2	1	2	2	2	2	2	1	2	1	4
Baseline	1	65	1	2	3	2	2	2	2	25	2	20	4	30	999	4	2	38	124	139	87	3.7	1.6	5.6	5.8	3.2	3	1	2	3	3	2	3	1	2	3	3	3	2	2	2	2	1	2	2	1	3	2	3
Baseline	1	67	1	3	3	2	2	0	0	0	0	0	7	30	300	2	2	29	113	128	83	1.7	1.8	5.2	6.1	3.9	2	5	2	2	2	2	2	1	2	3	3	3	1	1	1	1	2	1	2	3	4	3	5
Baseline	1	81	1	3	3	1	1	0	1	240	999	120	0	0	999	1	1	33.5	116	120	80	2	1.2	8.1	4.5	2.6	4	4	2	2	2	2	999	2	2	2	999	3	1	1	2	1	1	1	1	3	3	3	4
Baseline	1	51	2	3	3	2	3	1	0	0	1	30	1	20	480	2	1	30	108	120	80	2.9	1.3	12.9	7.3	5.1	4	3	2	3	3	3	3	3	3	3	3	3	2	2	2	2	2	2	2	1	3	2	4
Baseline	1	48	3	2	3	2	3	0	0	0	0	0	0	0	480	2	1	32	119	140	105	1.79	1.5	5.7	6.5	4.5	5	4	2	3	3	2	3	2	3	3	3	3	1	1	1	1	2	1	2	4	1	1	6
Baseline	1	69	1	2	999	2	3	1	0	0	0	0	2	30	720	3	1	23	89	138	73	1.3	1.4	5.5	4.5	2.9	3	3	2	3	3	3	3	2	3	3	3	3	2	2	2	2	2	2	2	2	1	1	1
Baseline	2	72	1	2	2	1	2	0	0	0	0	0	2	10	600	2	1	31.5	112	130	85	1.9	2.4	6	6.4	3.3	3	3	2	2	2	2	2	2	1	1	1	2	2	1	1	1	1	1	1	2	4	3	4
Baseline	2	44	1	3	2	1	1	3	2	999	2	999	3	20	240	3	2	36	112	110	80	3.24	1.4	5.7	6.1	4.5	5	3	1	3	2	1	3	3	1	2	2	3	1	1	1	1	1	1	1	5	4	3	4
Baseline	2	70	1	2	1	1	4	1	0	0	0	0	7	20	240	3	2	29.25	93.5	134	78	1.2	2.2	5.8	7.1	4.4	2	2	1	2	2	2	3	3	3	3	3	3	2	2	2	2	2	2	999	1	3	2	3
Baseline	2	68	1	2	1	1	3	0	0	0	0	0	0	0	999	3	1	31	105	134	80	1.6	1.5	5.5	5	3.1	3	3	1	2	1	1	2	1	1	1	1	2	2	1	1	1	2	2	2	4	5	4	4
Baseline	2	61	1	3	1	2	2	3	0	0	0	0	7	30	360	4	2	45	116	165	85	1.3	1.4	9.1	5.4	3.6	3	3	1	3	3	3	3	2	3	3	3	3	2	2	2	2	2	2	2	1	2	2	3
Baseline	2	73	1	2	1	2	1	1	999	999	1	45	6	20	999	4	1	27	96	130	80	0.69	2.5	5.7	6.4	3.6	3	4	1	1	1	3	3	2	2	3	3	3	999	999	999	999	2	2	2	1	4	3	4
Baseline	2	68	1	2	1	2	3	3.7	0	0	1	50	3	30	360	3	2	30	97	114	72	0.87	2.1	4.7	7	4.6	2	4	1	3	3	3	3	3	2	3	3	3	2	2	1	2	2	2	2	1	4	1	2
Baseline	2	67	1	2	1	2	1	1	0	0	0	0	7	999	999	3	2	28	97	140	70	1.4	1.3	5.5	5.5	3.7	3	3	1	2	2	2	3	3	3	3	3	3	2	2	2	2	1	1	1	3	1	1	4
Baseline	2	67	1	2	1	2	3	3	0	0	0	0	6	25	360	3	2	33.5	117	140	80	1.3	1.3	6.1	5.7	3.9	3	4	1	2	2	2	3	2	3	3	3	3	2	2	2	2	2	2	2	1	5	4	4
Baseline	2	69	1	2	1	2	2	0	0	0	0	0	0	0	600	2	2	34	113	999	999	2.3	1.5	8	4.2	2.1	3	5	1	1	2	1	2	1	2	1	2	2	1	1	1	1	1	1	1	1	3	2	5
Baseline	2	49	1	2	1	2	3	3	4	120	3	60	5	60	120	3	2	30	105	155	85	2	1	4.9	5.5	3.9	3	3	1	3	3	3	3	3	3	3	3	3	2	1	1	2	2	2	2	1	3	2	3
Baseline	2	51	1	3	1	1	3	0	0	0	0	0	0	0	480	3	1	35	114	148	96	1.06	1.3	6	3.7	2.1	3	3	2	2	3	2	3	2	3	3	3	3	2	2	2	2	1	1	2	3	3	2	5
Baseline	2	53	1	3	1	2	2	0	0	0	1	30	1	25	300	3	1	32.6	109	171	97	1.2	1.3	6.4	5.8	4.1	3	3	2	3	3	3	3	2	2	3	3	3	2	2	2	2	2	2	2	3	3	2	2
Baseline	2	61	1	2	1	1	3	0	0	0	0	0	3	30	300	2	1	24.5	91	130	70	1.2	1.8	5	8.7	5.9	3	3	2	2	2	2	3	1	3	3	3	3	2	2	1	1	2	2	2	2	3	2	4
Baseline	2	67	1	2	1	2	2	3	1	60	4	120	7	30	180	3	2	29.75	83	142	90	0.84	1.6	6	4.3	2.4	3	3	2	3	2	2	3	2	2	3	3	3	1	1	1	1	2	2	2	2	3	2	2
Baseline	2	71	1	2	1	2	1	0	0	0	0	0	2	30	999	1	2	35.7	116	160	95	1.5	1.6	6	5.1	2.9	3	4	2	3	2	2	3	2	2	3	3	3	1	1	1	1	1	1	1	2	1	2	3
Baseline	2	46	3	3	1	2	2	3.7	2	60	1	20	2	15	420	3	2	30	99	122	84	1.4	0.95	5.3	5.4	4.1	4	4	2	2	1	3	3	3	3	3	3	3	2	1	2	2	2	2	2	1	4	3	3
Baseline	2	66	1	3	1	2	3	1	0	0	0	0	4	30	999	3	2	27	100	120	80	1.8	1.5	6.3	6.5	4.5	2	3	2	3	3	3	3	3	3	3	3	3	2	2	2	2	2	2	2	1	1	1	2
Baseline	2	50	2	2	1	1	3	1	0	0	1	60	1	90	720	3	1	36	100	150	80	1.2	1.5	5.1	11.5	8.8	3	3	2	3	3	3	3	3	3	3	3	3	2	2	2	2	2	2	2	1	1	1	3
Baseline	2	59	1	2	1	3	3	1	0	0	0	0	4	20	840	3	2	31	116	130	85	1.6	1.6	5.2	5.4	3.4	3	1	3	3	2	3	3	2	3	3	3	3	2	2	2	2	2	2	2	1	4	1	3
Baseline	2	40	1	2	1	999	3	0	4	30	7	30	7	999	360	3	2	36	110	180	100	0.95	1.2	5.4	4.6	3.1	3	3	3	3	3	3	3	3	3	3	3	3	1	2	2	2	2	2	2	1	1	1	1
Baseline	2	41	1	2	1	2	3	0	0	0	0	0	0	0	840	2	1	27	105	140	80	1.08	1.5	4.7	5.5	3.4	4	1	3	3	3	3	3	3	3	3	3	3	2	2	2	2	2	1	1	3	1	1	3
Baseline	2	56	1	2	1	2	3	2	0	0	0	0	7	195	240	4	2	25	77	137	80	0.67	2.3	5.3	5	2.6	3	4	3	3	3	3	3	3	3	3	3	3	2	1	1	2	1	1	1	3	2	2	4
Baseline	2	57	1	2	1	2	3	2	0	0	2	60	4	20	180	3	2	37.2	114	150	90	2.2	1.4	6.6	6.5	4.7	4	3	3	3	3	3	3	2	2	3	3	3	2	2	2	2	2	2	2	1	2	1	3
Baseline	2	67	1	2	1	2	2	1	0	0	0	0	4	30	999	3	1	35	110	150	75	1.5	1.9	5.8	4.1	1.7	4	4	3	3	3	3	3	2	3	3	3	3	2	2	2	2	2	1	1	2	3	1	3
Baseline	2	52	1	1	1	2	2	0	0	0	0	0	5	390	270	2	1	38.77	115	125	85	0.89	1.4	7	4.1	2.5	3	3	3	3	3	3	3	2	2	3	3	3	2	2	2	2	2	2	2	1	1	1	2
Baseline	2	64	1	3	1	2	2	3	1	60	0	0	7	20	840	4	2	27.4	97	132	68	1.3	1.9	5	7.2	4.6	2	3	3	3	3	3	3	3	3	3	3	3	2	2	2	2	2	2	2	1	2	2	2
Baseline	2	51	1	2	1	2	2	4	0	0	0	0	4	999	120	1	2	39	107	130	80	0.78	1.6	5.8	7	5	3	5	3	3	3	3	3	2	3	3	3	3	2	2	2	2	2	2	2	1	3	3	4
Baseline	2	63	1	2	1	2	3	3.7	0	0	0	0	5	30	420	3	2	25.25	80	144	94	0.88	2.7	4.5	7	4.1	1	3	3	3	3	3	3	3	3	3	3	3	2	2	2	2	2	2	2	1	1	1	2
Baseline	2	49	1	2	1	2	3	3	0	0	2	999	6	30	120	3	2	27.5	92	122	84	1.78	1.5	5.6	5.4	3.7	1	3	3	3	3	3	3	3	3	3	3	3	2	2	2	2	2	2	2	1	1	1	2
Baseline	2	59	1	2	1	2	3	0	1	30	0	0	5	30	120	3	2	24.8	93	145	85	1.6	1.4	5.6	6.3	4.5	2	3	3	3	3	3	3	3	3	3	3	3	2	2	2	2	2	2	2	1	1	1	2
Baseline	2	64	2	2	1	2	3	2	0	0	0	0	5	20	180	3	2	27	94	145	85	1	2.3	5.1	6.9	4.3	2	3	3	3	3	3	3	3	3	3	3	3	2	2	2	2	2	2	2	1	2	1	2
Baseline	2	41	1	3	1	2	3	0	0	0	2	180	0	0	360	3	2	33.8	104	120	80	0.71	1.4	4.9	4.1	2.4	3	3	3	3	3	3	3	3	3	3	3	3	2	2	2	2	2	2	2	1	1	1	3
Baseline	2	66	1	2	1	2	1	0	0	0	0	0	4	45	300	3	2	25	91	170	92	1.5	1.7	4.6	5.7	3.6	999	999	1	3	3	3	3	2	3	3	3	3	2	2	2	2	2	2	2	1	4	2	3
Baseline	2	64	1	2	1	1	1	2	0	0	0	0	7	999	999	3	2	33.5	94	112	74	1.3	2.3	4.2	7	4.2	3	4	1	2	3	3	3	2	3	3	3	3	1	1	1	1	2	2	2	4	1	1	5
Baseline	2	67	1	2	1	2	2	4.4	0	0	4	999	4	20	999	3	2	35	114	144	86	1.5	1.5	5.5	7.8	5.5	3	3	1	2	1	2	3	1	3	3	3	3	2	1	2	2	2	1	2	1	3	2	2
Baseline	2	74	1	2	1	2	2	3	0	0	0	0	7	999	120	4	2	31.6	999	158	94	1.8	1.1	6.2	5.3	3.8	3	4	1	3	3	3	3	2	3	3	3	3	999	999	999	999	2	1	2	1	2	1	2
Baseline	2	78	4	2	1	2	1	0	0	0	0	0	7	90	210	3	2	33	113	160	80	1.5	1.2	5.9	5.3	3.6	3	3	1	3	3	3	999	3	3	999	999	3	2	2	2	2	2	2	2	1	1	999	4
Baseline	2	61	2	3	1	1	3	1	0	0	3	60	4	999	480	2	1	33.4	108	103	75	2.3	1.2	5.3	6.4	4.1	3	1	1	3	3	2	3	2	2	3	3	3	2	2	2	2	2	2	2	1	2	2	3
Baseline	2	65	1	2	1	2	2	0	0	0	0	0	4	20	180	3	1	30.5	107	130	80	0.89	1.8	5.1	5.8	3.9	2	3	1	3	3	3	3	2	3	3	3	3	2	1	2	1	2	1	1	2	3	2	6
Baseline	2	66	1	2	1	2	1	0	0	0	1	480	7	30	999	2	2	29	98	140	90	0.99	1.8	6.5	5.9	3.7	4	4	1	3	2	3	3	3	3	3	3	3	1	2	2	2	1	2	2	3	4	3	5
Baseline	2	44	1	3	1	2	3	999	2	60	1	60	2	30	120	4	3	26	90	140	85	0.96	1.8	8	4.8	2.7	3	1	1	3	2	3	3	3	3	3	3	3	2	2	2	2	2	2	2	1	2	1	2
Baseline	2	75	1	1	1	3	1	3	0	0	7	15	7	15	999	4	1	32.5	102	144	76	0.91	1.3	6.7	4.2	2.5	4	3	1	2	2	2	3	2	1	2	3	3	2	2	2	2	2	1	999	1	5	1	4
Baseline	2	65	1	3	1	2	2	0	0	0	0	0	0	0	600	4	1	38.5	122	138	80	1.1	1.4	5.8	6	4.2	3	3	1	2	3	3	3	2	2	3	3	3	2	1	2	1	2	2	2	1	4	2	4
Baseline	2	58	1	2	1	2	2	0	0	0	0	0	6	60	420	3	2	28	96	160	110	1.3	1.8	5.9	6.1	3.8	3	3	1	2	3	3	3	3	3	3	3	3	2	2	2	2	2	2	2	1	3	2	3
Baseline	2	59	1	2	1	1	3	4	0	0	0	0	7	45	300	3	2	28	102	119	89	2.3	1.5	5.3	9.6	7.4	4	5	1	2	3	2	3	1	2	3	3	2	1	1	1	1	1	1	2	2	4	3	5
Baseline	2	64	1	2	1	2	1	3.7	2	120	1	150	5	225	480	3	2	29	103	145	70	2	1.3	5.5	7	4.9	2	2	2	3	3	2	3	2	3	3	3	3	2	2	2	2	2	2	2	1	2	1	2
Baseline	2	51	1	1	1	2	2	1	0	0	0	0	2	45	999	2	1	26	104	134	74	1.3	1.7	4.3	8.1	5.8	3	4	2	3	3	3	3	2	3	3	3	3	2	2	2	2	2	2	2	4	4	3	5
Baseline	2	49	1	2	1	1	3	3	0	0	0	0	7	45	360	3	2	26	96	120	90	0.54	1.2	4.8	3.8	2.3	4	3	2	3	3	3	3	3	3	3	3	3	2	1	2	2	2	2	2	2	2	2	4
Baseline	2	65	2	2	1	1	3	0	0	0	0	0	999	999	999	3	2	31.9	106	136	86	0.75	2.2	6.1	5.6	3.2	3	3	2	3	3	2	3	1	3	3	3	3	2	2	2	2	2	2	2	1	4	2	999
Baseline	2	65	1	2	1	1	1	3.7	0	0	2	60	3	30	300	3	2	39	114	155	93	1.4	1.6	6.7	6.6	4.3	3	4	2	3	3	2	3	2	2	3	3	3	1	1	1	1	1	1	1	2	4	3	5
Baseline	2	69	1	3	1	1	2	0	0	0	3	60	4	60	999	4	2	45	135	140	80	0.9	1.4	5.8	5.5	3.7	3	3	2	3	3	2	3	2	3	3	3	3	2	2	2	2	2	2	2	1	1	1	2
Baseline	2	67	1	2	1	1	1	0	1	30	0	0	2	20	420	3	1	28	100	120	70	0.99	1.5	5.2	5.9	3.9	4	3	2	3	3	2	2	3	2	3	3	3	2	2	2	2	2	1	1	2	2	1	5
Baseline	2	76	1	3	1	1	1	2	0	0	0	0	5	35	120	3	2	27	87	140	80	999	1.7	5.9	4.4	2.2	4	3	2	3	3	3	3	3	3	3	3	3	2	2	2	2	2	2	2	1	2	1	3
Baseline	2	66	1	2	1	2	2	2	0	0	0	0	4	20	999	4	3	21	87.5	180	80	3	1.2	6.4	5.6	3.6	3	3	2	3	2	3	3	3	3	3	3	3	2	2	2	2	2	2	2	1	1	1	3
Baseline	2	57	1	2	1	2	2	0	999	999	999	999	7	30	180	3	2	999	102.5	149	93	3.09	1.6	4.8	7.5	5.1	3	2	2	3	3	3	3	3	3	3	3	3	2	2	2	2	2	2	2	1	1	1	2
Baseline	2	64	3	2	1	1	2	2	0	0	0	0	7	60	340	3	2	27	91.5	123	81	1.4	1.4	5.6	5.3	999	3	3	2	3	3	2	3	3	3	3	3	3	2	2	2	2	2	2	2	1	1	1	2
Baseline	2	49	1	1	1	2	1	4	0	0	1	60	6	30	240	3	1	36	114	139	93	1.46	1.2	4.9	4.7	3.3	3	3	2	3	2	3	3	3	3	3	3	3	2	2	1	1	2	2	2	1	5	3	3
Baseline	2	62	1	3	1	1	3	1	3	120	5	120	1	60	420	4	2	29.7	109	146	80	2	1.1	8	6.4	4.4	3	3	2	3	2	2	3	1	2	3	3	2	2	2	1	2	2	2	1	1	5	3	3
Baseline	2	56	1	3	1	2	3	2	0	0	0	0	2	60	840	3	1	32.7	113	110	70	1.3	1.8	7.1	4.7	2.4	3	2	2	3	3	3	3	3	3	3	3	3	2	2	2	2	2	2	2	2	2	1	3
Baseline	2	54	1	3	1	2	3	1	0	0	1	240	2	35	360	3	2	24	90	140	90	1.1	1.4	5.5	5.9	4.2	3	3	2	3	3	3	3	3	3	3	3	3	2	2	2	2	2	2	2	1	2	1	3
Baseline	2	42	1	1	1	1	2	2.7	0	0	5	180	5	240	240	4	2	33.5	112	148	95	0.99	1.7	5.8	5.1	3.3	3	3	3	3	3	3	3	3	3	3	3	3	2	2	2	2	2	2	2	1	1	1	3
Baseline	2	44	1	2	1	3	3	1	0	0	0	0	2	30	540	3	1	28	92	142	92	1.2	1.2	5	4.7	3.2	3	2	3	3	3	3	3	3	3	3	3	3	2	1	1	2	1	1	2	2	1	1	4
Baseline	2	52	3	2	1	1	3	2	1	20	0	0	1	45	999	3	1	34	111	120	85	1.4	1.4	6	5	3.2	3	4	3	3	3	3	3	2	3	3	3	2	2	2	2	2	2	2	2	1	4	2	5
Baseline	2	57	1	2	1	2	2	0	0	0	0	0	2	60	720	3	2	27	92	130	95	1.4	2.4	4.6	6.9	4	3	3	3	3	3	3	3	3	3	3	3	3	2	2	2	2	2	2	2	1	1	1	3
Baseline	2	72	1	2	1	2	1	2.7	1	60	0	0	4	30	300	4	2	31.9	108	130	80	1.8	1	6.5	4.2	2.7	2	3	3	3	3	3	3	2	3	3	3	3	2	2	2	2	2	2	2	1	1	1	1
Baseline	2	65	1	2	1	1	3	0	0	0	1	60	3	30	240	3	2	29.5	106	130	83	1.2	1.5	5.1	5.8	3.8	1	3	1	2	2	2	3	2	3	3	3	3	1	1	1	1	2	2	2	1	6	4	4
Baseline	2	64	2	2	1	1	3	0	0	0	0	0	0	0	240	1	1	36	124	140	80	1	0.97	14.3	3.7	2.2	4	4	1	2	2	2	3	2	3	3	3	3	2	1	2	2	2	2	2	2	3	2	4
Baseline	2	47	3	2	1	2	2	1	0	0	1	45	999	999	999	3	2	29	92	120	80	1.1	1.2	6.3	5.8	3.8	4	5	1	2	2	1	2	2	2	3	3	3	1	1	1	1	1	1	1	4	4	4	6
Baseline	2	36	1	2	1	2	2	0	0	0	1	30	0	0	600	3	2	36	106	130	70	0.65	1.4	5.4	3.5	2	4	3	1	3	3	3	3	3	2	3	3	3	2	2	2	2	1	1	2	2	4	3	5
Baseline	2	58	1	3	1	2	3	3.4	0	0	2	60	6	15	180	3	2	30	108	140	90	1.9	1.8	6	5.4	3	4	3	1	2	3	2	3	2	2	3	3	3	2	1	2	2	2	2	2	1	3	2	3
Baseline	2	71	1	2	1	2	1	1	0	0	1	999	6	60	999	3	2	29.6	90	142	89	1.3	1.7	4.4	5.5	3.4	3	3	1	2	2	2	2	2	3	3	3	3	2	1	1	1	2	2	2	1	4	2	3
Baseline	2	65	1	2	1	2	2	0	0	0	5	15	5	10	240	3	2	35.5	108	160	80	2.1	1.2	6.7	6.4	4.3	4	4	1	2	3	2	3	1	1	3	3	3	2	1	1	1	2	2	2	1	5	3	4
Baseline	2	60	3	2	1	1	3	1	0	0	0	0	2	30	120	3	1	37	109	145	83	1.1	1.4	5.3	5.2	3.4	3	4	1	2	2	2	3	2	2	3	3	3	1	1	1	1	2	2	2	4	4	3	5
Baseline	2	66	1	2	1	1	1	3	0	0	0	0	3	600	180	3	2	36	117	999	999	1.31	1.2	4.9	5.7	4.5	4	3	1	2	3	2	3	1	3	3	3	2	2	2	2	2	1	1	2	2	1	1	4
Baseline	2	68	1	2	1	2	1	3	999	999	999	999	7	60	999	4	2	28.5	102	130	70	3	1.2	7.3	5.5	3.4	3	4	1	3	2	3	3	2	3	3	3	2	999	999	999	999	999	999	999	2	5	4	4
Baseline	2	67	1	3	1	1	2	0	0	0	1	20	4	45	480	3	2	29	92	124	72	1.1	2	6.7	4.4	2.2	4	4	1	2					2	3	3	3	1	1	1	1	1	1	1	2	2	1	4
Baseline	2	66	1	3	1	2	2	0	0	0	5	999	7	999	999	3	2	26	89	145	70	1.1	1.7	6.6	4.3	2.4	4	4	2	3	3	3	3	3	2	3	3	3	2	2	2	2	2	2	2	1	2	1	2
Baseline	2	49	1	2	1	1	3	0	999	999	1	360	2	40	720	3	1	36.8	114	120	80	1.2	1.8	5.9	4.8	2.6	3	4	2	2	2	2	3	2	3	3	3	3	2	2	2	2	1	1	2	1	1	1	5
Baseline	2	35	3	2	1	2	2	0	3	120	0	0	7	999	999	4	1	36.2	108	138	88	2.7	1	7	3.5	2.2	3	4	3	3	3	3	3	2	2	3	3	3	1	1	2	1	2	2	2	4	4	3	4
Baseline	2	53	1	2	1	2	3	2.7	2	75	1	30	6	55	720	5	1	22.8	83	98	70	0.53	1.4	4.3	4.4	2.6	4	1	3	3	3	3	3	3	3	3	3	3	1	1	1	1	1	1	1	4	1	1	5
Baseline	2	42	1	3	1	1	3	1	0	0	0	0	1	999	720	2	1	31	94	126	84	0.55	1.6	7.3	3.4	1.5	3	4	3	3	3	3	3	3	3	3	3	3	2	2	2	2	2	2	2	2	4	1	4
Baseline	2	36	4	2	1	1	2	1.7	0	0	0	0	0	0	999	3	2	28	88	110	70	1	1.2	6.6	4.3	999	3	4	999	3	2	3	3	3	3	3	3	3	2	999	2	2	2	2	2	2	4	3	4
Baseline	2	60	1	1	1	1	1	1	0	0	1	60	5	999	300	4	2	32.85	109	115	73	1.7	0.86	999	3.2	1.8	5	5	1	3	3	3	3	3	3	3	3	3	2	2	2	2	2	2	2	4	4	3	4
Baseline	2	52	2	3	1	1	2	2	0	0	1	60	5	30	600	3	2	38.3	111	140	90	0.85	1.1	4.7	3.9	2.5	4	3	1	2	2	2	3	2	3	3	3	2	2	1	1	1	1	1	1	2	4	3	5
Baseline	2	39	1	3	1	2	2	1.7	0	0	0	0	7	360	300	3	2	999	100	120	70	1.6	1.2	5.3	5.6	3.8	4	4	2	3	2	3	3	1	3	3	3	2	2	1	1	1	2	2	2	2	6	4	999
Baseline	2	52	1	2	1	2	2	0	0	0	1	60	3	20	999	3	1	37.7	117	140	85	1.6	1.2	5.3	6.3	4.7	4	4	3	3	3	3	3	3	3	3	3	3	1	1	2	1	1	1	1	4	1	1	5
Baseline	2	75	1	1	1	1	2	2	0	0	0	0	7	30	720	3	999	27	93	180	80	2.3	1	6.7	4	2.2	4	2	1	1	1	1	1	1	1	2	2	2	1	1	1	1	2	2	2	1	2	1	4
Baseline	2	61	1	2	1	2	3	0	0	0	0	0	2	15	999	3	2	33	100	138	80	1	2	5.4	6.6	3.9	5	5	1	3	3	2	3	2	3	3	3	3	2	1	2	1	1	1	1	5	6	5	6
Baseline	2	65	1	2	1	2	3	3.7	0	0	0	0	6	30	420	3	2	28.8	103	169	81	1.9	1.7	5.5	6.9	4.3	2	3	2	3	3	3	3	2	3	3	3	3	2	2	2	2	2	2	2	1	4	2	2
Baseline	2	62	1	2	1	2	3	3	1	60	1	60	7	60	300	3	2	29.8	93.5	155	90	1.1	2.9	3.9	6.8	3.5	4	3	2	1	1	3	3	2	3	3	3	3	1	1	1	1	2	2	2	1	4	4	5
Baseline	2	45	1	3	2	2	2	3	0	0	0	0	3	75	360	3	2	31	95	118	80	2	1.3	4.5	6.8	4.8	5	5	1	2	1	2	3	1	2	2	2	2	1	1	1	1	1	1	1	5	6	5	6
Baseline	2	57	1	2	2	1	2	4.4	0	0	0	0	7	51	480	3	2	23	77.5	140	90	1.1	2.8	4.5	6.5	3.2	2	1	2	3	3	3	3	3	3	3	3	3	2	2	2	2	2	2	2	1	2	1	3
Baseline	2	47	2	3	2	1	1	0	0	0	0	0	7	45	120	3	1	35.5	128	120	78	0.95	1.4	5.7	3.7	2.1	4	4	2	3	3	3	3	2	3	3	3	2	2	1	2	2	2	1	1	3	4	3	5
Baseline	2	27	1	2	2	2	2	1	0	0	1	30	2	20	480	2	1	47	120	140	85	1.6	0.9	5.9	5	3.7	4	3	2	3	3	3	3	3	2	3	3	3	2	2	2	2	2	1	2	1	1	1	3
Baseline	2	30	1	2	2	1	2	0	0	0	2	60	0	0	360	4	1	35	96.5	120	90	1.1	0.94	5.2	4	2.6	4	3	3	3	3	3	3	3	3	3	3	3	2	2	2	2	2	2	2	2	1	1	6
Baseline	2	68	4	2	2	1	3	0	0	0	0	0	5	30	300	3	1	23	86	128	72	0.9	1.7	7.8	5.5	3.3	3	3	3	3	3	3	3	3	3	3	3	3	2	1	2	2	2	1	1	1	1	1	3
Baseline	2	69	1	3	2	1	3	1.7	2	15	7	30	7	90	300	4	2	34	112	130	80	3.8	0.78	6.2	7.9	5.8	3	3	1	3	2	2	3	2	2	3	3	3	1	1	1	2	1	1	2	3	4	3	3
Baseline	2	38	4	2	2	2	1	4	0	0	0	0	5	30	999	3	2	33.6	98	110	70	0.98	1.3	5.7	4.3	2.7	4	4	2	2	2	2	1	1	3	1	1	1	1	1	999	1	1	1	1	2	4	2	4
Baseline	2	45	1	2	2	1	3	2.7	0	0	7	30	7	30	999	3	3	21.5	81	126	81	0.75	1.6	5.7	4.2	2.2	2	3	3	3	3	3	3	3	3	3	3	3	2	2	2	2	2	2	2	3	2	1	3
Baseline	2	63	2	2	2	1	3	3	0	0	0	0	7	999	420	3	2	24	82	175	95	0.77	1.5	4.4	3.9	2.2	5	4	1	2	2	3	3	3	2	3	3	3	2	2	1	2	2	2	2	2	4	2	4
Baseline	2	58	1	3	2	1	2	0	0	0	0	0	4	45	999	3	2	33.2	106	110	70	1.87	1.3	6.1	6	4.2	4	3	1	3	3	3	3	3	3	3	3	3	1	1	2	1	1	1	1	4	4	3	5
Baseline	2	44	1	2	2	1	2	1.7	1	30	0	0	2	20	600	3	1	38	102	120	70	1.8	1.2	6.2	6.2	4.1	4	4	2	3	3	2	3	3	2	2	3	3	2	1	1	1	2	1	2	3	5	3	4
Baseline	2	62	1	3	2	1	1	0	0	0	0	0	6	40	720	3	1	42.7	129	105	75	2.2	1.1	6.5	4.7	999	5	3	1	2	2	1	2	1	1	1	2	2	2	1	1	2	2	1	2	1	5	4	6
Baseline	2	39	1	2	2	2	3	0	0	0	0	0	3	20	600	3	2	32	100	128	82	2.7	1.1	4.7	5.4	3.2	4	3	2	3	3	3	3	3	3	3	3	3	2	1	2	2	2	2	2	1	1	1	4
Baseline	2	40	1	3	2	1	2	0	0	0	0	0	5	60	480	3	1	28.1	88	110	78	0.82	2.1	5.5	4.7	2.5	4	4	2	3	2	999	999	999	3	3	3	2	2	2	2	2	2	1	2	3	4	2	2
Baseline	2	57	1	1	2	2	3	0	0	0	0	0	2	999	999	3	2	38.1	129	135	80	2.8	1.7	6.4	6	3.5	5	5	1	2	2	2	3	2	1	2	3	3	1	1	1	1	1	1	2	2	5	5	6
Baseline	2	77	1	2	2	1	3	1	997	997	997	997	997	997	997	3	1	37	999	136	86	1.9	1.2	8	5.1	3.3	4	5	1	2	1	1	1	2	1	2	1	2	2	1	1	1	1	1	1	3	4	4	6
Baseline	2	55	1	2	2	1	2	2	0	0	0	0	3	20	240	2	1	39	112	140	80	1.5	1.9	6.5	6.9	4.5	5	4	1	2	2	2	2	2	1	1	2	2	2	1	2	1	1	1	1	5	5	4	6
Baseline	2	65	4	3	2	2	3	4	0	0	0	0	7	30	999	3	999	42.3	124	130	75	2.1	1.4	7.2	5.8	3.5	5	5	1	1	1	1	3	3	1	3	3	3	999	1	1	1	1	1	1	3	5	4	5
Baseline	2	47	999	1	2	1	2	2	4	90	0	40	6	50	999	2	1	37.97	112	135	60	2.1	1	9	5.7	3.8	5	4	1	2	2	3	3	3	3	3	3	3	999	999	999	999	999	999	999	999	999	999	999
Baseline	2	51	2	2	2	1	3	2	0	0	0	999	5	120	30	3	1	37.7	108	108	79	2	1.2	4.3	6.1	4.4	999	999	999	999	999	999	999	999	999	999	999	999	999	999	999	999	999	999	999	999	999	999	999
Baseline	2	72	2	2	3	1	1	0	0	0	2	30	0	0	600	3	1	28	89	150	80	1	1.8	999	5.2	3.1	3	3	1	2	2	2	3	3	2	3	3	3	2	1	2	2	2	2	2	1	4	3	3
Baseline	2	67	1	2	3	1	3	0	0	0	0	0	3	999	999	2	1	29	999	105	63	1	2	4.7	7.6	4.8	4	3	1	2	2	3	3	1	3	3	3	3	2	2	2	2	2	2	2	1	2	1	2
Baseline	2	67	1	2	3	2	3	3.7	2	120	1	240	7	30	180	4	2	30	109.5	150	85	1.4	1.7	5.9	6.3	4.2	2	3	1	3	2	3	3	2	3	3	3	3	2	2	2	2	2	2	2	1	3	2	2
Baseline	2	67	1	3	3	1	3	3	0	0	2	999	5	90	480	4	1	29	107	150	90	1.4	1.5	6.2	5.4	3.1	3	2	1	3	2	1	3	2	3	3	3	3	2	2	2	2	2	2	2	1	1	1	1
Baseline	2	61	1	3	3	2	1	4.4	0	0	0	0	7	45	480	3	2	39.75	120	135	75	2.6	0.92	10.8	4	2.6	3	2	2	3	3	2	3	3	2	3	3	3	2	2	2	2	2	2	2	1	1	1	2
Baseline	2	49	1	2	3	2	3	4.4	0	0	0	0	2	30	600	3	2	31.5	108	118	80	1.1	2.3	4.7	6	3.3	3	3	2	3	3	3	3	3	3	3	3	3	2	1	2	1	1	1	1	2	1	1	5
Baseline	2	44	1	1	3	2	1	4.7	3	30	2	120	5	30	360	3	1	48.2	999	145	95	1	1.6	5.1	5.2	3	4	5	2	3	2	2	3	2	1	2	3	2	2	2	2	2	2	2	2	1	4	2	3
Baseline	2	58	1	3	3	2	3	2	5	300	0	0	7	999	180	4	3	25	92	144	95	0.8	2.3	5.9	5.8	3.3	4	4	2	3	3	1	3	2	3	3	3	3	1	1	1	1	1	1	1	3	4	3	4
Baseline	2	39	1	3	3	1	3	4.7	1	60	2	30	1	15	330	3	2	41	126	125	85	1.3	1.1	6.6	5.8	4	3	3	3	3	3	3	3	3	3	3	3	3	1	1	1	2	1	1	1	3	1	1	5
Baseline	2	60	1	2	3	2	3	4	0	0	4	30	7	45	240	3	2	33	109	148	80	2.2	1.3	9	6.1	4.1	2	3	3	3	3	3	3	3	3	3	3	3	2	2	2	2	2	2	2	1	1	1	1
Baseline	2	69	1	2	3	2	3	0	0	0	0	0	0	0	360	2	1	28.5	107.5	145	85	1.7	1.8	5.9	6.4	4.6	3	3	3	3	2	3	3	3	3	3	3	3	2	1	2	2	2	2	2	1	2	1	4
Baseline	2	65	1	2	3	2	3	4.7	1	120	3	35	3	15	240	3	1	28.5	93	145	90	0.68	2.4	6.3	5	2.4	4	3	3	3	3	3	3	3	3	3	3	3	1	1	1	1	2	2	2	2	2	1	3
Baseline	2	48	4	3	3	2	3	3.7	1	60	1	60	3	20	360	4	2	26.5	92	100	60	1.2	2.1	5.5	8	5.6	2	3	3	3	3	3	3	3	3	3	3	3	2	2	2	2	2	2	2	1	3	1	3
Baseline	2	61	1	2	3	1	3	0	0	0	2	120	3	20	360	4	2	27	88	150	100	0.9	1.8	4.5	6.8	4.8	4	4	1	1	2	1	2	1	1	2	2	3	1	1	1	2	1	1	1	4	4	4	6
Baseline	2	63	1	2	3	1	3	4.7	1	60	0	0	3	15	999	4	2	40	122	160	90	1	1.9	6.1	5	2.8	3	3	1	3	3	2	3	2	3	3	3	3	2	2	2	2	2	2	2	1	1	1	2
Baseline	2	54	1	1	3	1	2	0	0	0	1	120	7	480	180	3	2	23.2	89	146	91	1.47	1.6	4.2	6.1	4.2	5	4	1	3	2	2	3	1	2	3	3	3	1	1	2	999	1	1	1	3	5	4	5
Baseline	2	72	1	2	3	2	1	1	0	0	0	0	7	90	999	4	2	24.2	999	154	88	2	1.3	10.9	3.9	2.1	4	4	1	2	3	2	3	2	2	3	3	3	2	2	2	2	2	2	2	1	3	2	2
Baseline	2	61	1	3	3	2	1	1	0	0	0	0	7	999	999	3	2	32	103	140	80	2.9	0.98	6.4	5.4	3.6	3	3	1	3	3	2	3	3	3	3	3	3	2	2	2	2	2	2	2	1	3	1	4
Baseline	2	62	1	3	3	1	3	2	1	240	2	180	5	90	180	4	2	36	105	155	87	1.2	1.5	3.7	6.5	4.5	3	1	2	3	3	1	3	2	3	3	3	3	2	2	2	2	2	1	1	3	5	3	3
Baseline	2	57	1	2	3	2	2	0	0	0	0	0	6	60	999	3	1	33.3	114	116	72	1.38	1.7	5.2	6.1	4.5	3	4	2	2	3	2	3	3	3	3	3	3	1	1	2	2	2	2	2	2	4	3	4
Baseline	2	65	1	3	3	1	3	0	0	0	0	0	7	30	720	3	2	30	107	150	80	2.4	1.5	6	6.8	4.6	3	3	2	3	3	3	3	2	3	3	3	3	2	2	2	2	2	2	2	1	4	1	3
Baseline	2	67	1	2	3	2	2	3	0	0	0	0	3	90	420	3	2	35	120	140	80	1.6	1.7	4.8	7.2	5	4	3	2	3	2	2	3	1	3	3	3	3	2	2	2	2	2	2	2	2	4	2	2
Baseline	2	44	1	3	3	2	3	0	0	0	0	0	5	40	600	3	1	33	102	121	74	1.6	1.1	4.8	5.4	3.9	2	4	2	3	2	3	3	2	3	3	3	3	2	2	2	2	2	1	2	1	4	1	3
Baseline	2	53	1	3	3	2	3	3	0	0	3	0	7	90	180	3	2	34.1	111	130	75	1.02	1.3	6.4	4.8	3.2	3	3	2	3	3	3	3	3	3	3	3	3	2	1	1	2	2	2	2	3	4	2	4
Baseline	2	69	1	3	3	2	1	1	1	999	1	999	2	999	999	3	2	32.87	118	160	70	3.3	1.2	9.4	4.9	2.9	4	4	1	2	2	1	2	1	1	3	3	3	2	1	1	1	1	1	1	2	4	3	4
Baseline	2	57	1	3	3	1	2	4.4	0	0	3	180	3	120	999	3	2	32	97	112	84	1.1	2	5.9	7.2	4.7	3	2	1	2	2	2	3	2	3	3	3	2	2	1	1	2	1	1	1	4	4	3	4
Baseline	2	65	1	2	3	2	1	3.7	3	240	0	0	4	30	999	4	2	999	107	140	85	3.4	1	5.3	6	4.2	4	3	1	3	2	1	3	2	3	2	3	3	2	1	2	2	1	1	2	2	3	2	4
Baseline	2	73	1	2	3	2	2	0	0	0	0	0	1	20	999	4	2	22.5	75	124	69	0.98	1.7	3.9	7.3	5.5	4	4	1	2	2	2	3	2	1	3	3	3	1	1	1	1	1	1	1	4	4	4	5
Baseline	2	55	2	1	3	2	2	2.7	0	0	1	60	1	10	480	3	1	34.4	100	145	90	1.13	1.2	6.2	6	4.7	3	5	1	2	2	2	3	2	2	3	3	3	2	2	2	2	2	2	2	2	1	1	6
Baseline	2	72	1	3	3	1	3	1.7	0	0	1	40	7	40	999	4	2	33.8	999	163	99	1.6	1.4	5.1	6.9	4.7	4	2	1	2	3	3	3	2	2	3	3	3	2	2	2	2	2	1	2	3	2	2	4
Baseline	2	63	1	2	3	2	2	1.7	0	0	0	0	7	60	780	3	2	39	117	130	70	1.1	1.7	7.1	6.2	3.9	4	3	1	3	3	2	3	1	3	3	3	3	2	1	2	2	2	1	2	1	4	3	4
Baseline	2	41	1	2	3	1	2	0	0	0	0	0	7	999	720	3	1	27.3	93	145	80	0.85	1.9	5.2	6.2	3.9	4	3	2	3	3	3	3	3	3	3	3	3	2	2	2	2	2	2	2	3	2	1	6
Baseline	2	45	4	2	3	2	3	2	0	0	0	0	3	2	240	3	2	27.7	92	108	76	0.79	2.2	4.2	5.8	3.6	3	4	2	3	3	3	3	3	2	3	3	3	2	2	999	999	2	2	999	4	5	4	4
Baseline	2	63	1	2	3	2	3	2	0	0	2	60	2	40	999	4	2	31	111	120	75	0.65	2.1	6.6	5.6	3.2	4	3	2	3	3	2	3	2	3	3	3	3	1	1	1	1	1	1	1	2	4	3	4
Baseline	2	71	3	3	3	1	3	4	0	0	0	0	7	150	360	3	2	31	97	180	100	1.2	2.2	6.5	7	4.6	2	3	2	3	2	3	3	3	3	3	3	3	1	1	1	1	2	2	2	1	2	2	1
Baseline	2	53	1	1	3	1	3	2.7	0	0	1	20	7	45	600	3	1	24	88	120	70	1.5	1.3	6.3	5.6	3.6	2	3	3	3	3	3	3	3	3	3	3	3	2	2	2	2	1	1	1	3	1	1	5
Baseline	2	31	4	3	3	3	3	4	0	0	2	10	4	10	999	3	2	21	72	87	61	0.73	1.9	6.8	5.6	3.6	3	1	3	3	3	3	3	3	3	3	3	3	999	1	1	2	1	1	1	5	4	3	5
Baseline	2	77	2	2	3	1	1	1	1	999	2	999	3	40	999	3	1	27.9	93	140	74	1.2	1.9	5.1	5.2	2.8	3	3	1	2	2	2	3	1	2	3	3	3	1	1	1	1	2	1	999	1	3	3	3
Baseline	2	74	1	2	3	1	1	0	0	0	0	0	0	0	420	3	1	32	108	180	85	1.4	1.7	5.2	6.5	4	4	3	1	1	2	1	2	1	1	2	3	3	2	1	1	1	2	1	2	1	4	3	4
Baseline	2	73	1	1	3	1	1	3	0	0	5	999	4	999	300	3	2	24.5	78	150	70	1.4	1.8	5.5	5.7	3	4	4	1	3	2	2	2	3	2	3	3	3	1	1	1	1	1	1	1	2	4	3	4
Baseline	2	43	1	2	3	2	3	1	0	0	1	15	5	30	780	2	2	34.5	104	121	76	1.8	0.95	5.5	5	3.6	3	4	1	3	3	3	3	3	3	3	3	3	2	1	2	2	2	1	1	3	2	1	3
Baseline	2	44	1	2	3	2	2	3	0	0	4	999	7	90	180	4	2	31	98	172	110	1.8	1.3	4.8	6.2	4.4	4	4	1	3	2	3	3	3	3	3	3	3	1	1	1	1	2	2	2	5	3	2	6
Baseline	2	66	1	2	3	2	3	0	0	0	0	0	3	90	900	3	1	28	105	160	99	2.3	1.2	5.2	6.7	4.8	3	3	1	2	2	2	2	2	2	3	3	3	2	2	2	2	2	2	2	1	5	3	2
Baseline	2	42	1	3	3	3	3	0	0	0	0	0	0	0	840	4	1	32.7	102	120	70	1.1	1.7	6.9	5.5	3.2	4	4	2	3	3	3	3	2	2	3	3	3	2	2	2	2	2	2	2	2	3	1	6
Baseline	2	52	1	2	3	2	3	1	0	0	1	120	0	0	999	2	1	31.6	114	128	78	1	0.65	3.9	7.6	6.3	4	5	3	3	3	3	3	3	3	3	3	3	2	1	2	2	1	1	1	5	1	1	6
Baseline	2	49	4	2	3	2	2	0	1	999	999	999	2	75	360	3	2	30.2	98	113	70	1	1.4	5.2	6	4.3	3	3	3	3	3	3	3	3	3	3	3	3	2	2	2	2	2	2	2	3	2	1	4
Baseline	2	42	3	2	3	1	2	0	0	0	0	0	7	30	600	1	2	31.4	112	120	80	0.81	1.2	6.3	4.2	2.9	5	5	1	3	3	3	3	2	3	3	3	3	2	1	2	2	1	1	1	5	1	1	6
Baseline	2	54	1	2	3	3	3	0	0	0	0	0	7	30	450	3	2	29.4	93	170	82	1.8	1.3	5.9	6.4	4.3	5	4	1	2	3	2	3	3	3	3	3	3	1	1	1	1	2	2	2	5	2	1	6
Baseline	2	77	1	2	3	1	1	0	0	0	0	0	5	40	999	3	2	32.5	110	138	79	1.1	1.8	3.8	6	3.9	4	4	1	2	1	1	2	1	2	3	3	2	1	1	1	1	1	1	1	1	4	4	2
Baseline	2	55	1	3	3	1	2	1	0	0	1	15	2	15	540	3	1	40	106	120	80	1.2	1.7	8.1	5	3.1	4	2	1	2	2	1	2	1	2	3	3	2	2	1	1	1	1	1	1	4	999	4	5
Baseline	2	69	1	2	3	2	1	2	0	0	2	999	6	120	999	3	2	32	103	171	88	0.87	1.9	5.5	6.5	4.2	3	3	2	3	3	3	3	3	1	2	3	3	2	2	2	2	2	2	2	1	1	1	2
Baseline	2	66	1	2	3	1	3	3	1	45	0	0	4	20	480	2	1	31.5	100	126	80	1.1	1.8	5.3	5.5	3.5	3	3	3	3	3	2	3	3	3	3	3	3	2	2	2	2	2	2	2	1	1	1	2
Baseline	2	42	999	997	997	997	997	2	997	997	997	997	997	997	997	997	997	25.5	89	150	100	3	1.3	5.9	6.6	4.4	997	997	997	997	997	997	997	997	997	997	997	997	997	997	997	997	997	997	997	997	997	997	997
Baseline	2	50	1	999	999	999	999	0	0	0	0	0	5	20	999	3	1	42.5	126	130	95	0.66	1.5	5.5	3.8	2.2	3	2	1	2	3	2	3	2	1	2	2	3	1	1	999	2	2	2	2	2	4	3	4
Baseline	2	64	1	2	1	2	2	2	0	0	2	10	4	30	999	3	2	39.5	129	140	90	2.2	1.1	15.6	6.4	4.7	3	4	1	2	3	2	3	2	3	3	3	3	1	1	1	2	2	2	2	1	3	3	2
Baseline	2	56	1	2	1	2	3	4.7	0	0	4	100	6	20	999	4	2	29	90.5	140	100	1	1.8	6.7	5.9	3.8	4	4	2	3	2	3	3	2	3	3	3	3	2	1	2	2	2	1	2	2	3	2	4
Baseline	2	73	1	2	1	2	2	1.7	0	0	0	0	2	20	999	3	1	35.5	113	165	85	1.1	1.3	5.9	4.8	3.1	3	3	2	3	3	2	3	3	2	3	3	3	2	2	2	2	2	2	2	1	3	1	2
Baseline	2	70	1	2	1	2	1	1	2	40	2	30	7	90	999	4	2	31	92	130	90	1.9	1.7	6.4	5.1	2.8	2	2	2	3	3	2	3	2	3	3	3	3	2	2	2	2	1	1	1	2	2	2	4
Baseline	2	61	1	2	1	2	3	0	0	0	0	0	2	30	480	3	2	24.1	91.5	125	70	0.91	1.9	5.7	6.2	4.2	3	3	2	3	3	3	3	3	3	3	3	3	2	2	2	2	2	2	2	1	1	1	4
Baseline	2	59	1	3	1	1	3	4	0	0	5	30	3	45	360	4	2	27.5	92	115	71	0.85	1.9	5.8	4.9	3	5	4	3	3	3	3	3	3	3	3	3	3	2	2	2	2	2	2	2	1	1	1	3
Baseline	2	62	1	3	1	2	1	0	0	0	3	30	3	30	999	3	1	39	116	132	74	1.2	1.6	5.5	5.7	3.9	4	3	1	3	2	1	2	1	1	1	2	3	1	1	2	2	2	2	2	1	4	1	2
Baseline	2	64	1	2	1	2	2	2	0	0	3	30	2	45	999	3	2	30.8	108	145	90	1.7	1.6	5.4	5.5	3.6	3	4	1	2	3	3	3	2	2	3	3	3	1	1	1	1	2	2	2	1	4	2	3
Baseline	2	70	1	2	1	2	3	3	0	0	0	0	5	30	300	3	1	27	103	110	69	0.82	1.6	6.9	4	1.6	3	3	1	2	3	3	999	2	3	3	3	3	2	2	2	2	2	1	2	1	2	2	3
Baseline	2	48	1	1	1	2	3	0	0	0	0	0	1	20	480	2	2	34	109	128	82	0.86	1.3	5.4	4.6	2.8	4	3	2	3	3	3	3	2	3	3	3	3	2	2	2	2	2	2	2	3	2	2	5
Baseline	2	63	2	1	1	1	3	0	0	0	1	90	7	285	360	4	2	35	117	140	90	1.7	1.8	8.6	5.9	3.4	4	3	2	3	3	3	3	2	3	3	3	3	2	2	2	2	2	2	2	1	3	1	3
Baseline	2	73	1	2	1	2	3	1	0	0	0	0	7	60	480	4	2	26.2	94	140	60	999	2	6.4	3.7	1.5	2	2	3	3	3	2	3	3	3	3	3	3	2	2	2	2	2	2	2	1	3	1	3
Baseline	2	68	1	2	1	1	2	2	0	0	0	0	6	35	999	3	2	25	94	131	86	1.1	2.3	4.7	6.4	3.7	3	3	1	3	2	3	3	2	3	3	3	3	2	2	2	2	2	1	2	999	4	3	3
Baseline	2	73	3	3	1	1	3	0	0	0	0	0	6	120	180	3	1	39.5	112	130	80	1.8	1.3	6.5	7.3	5.3	4	4	1	2	2	2	1	1	2	3	3	3	2	2	1	2	2	2	2	1	4	2	2
Baseline	2	65	1	1	1	2	1	4	0	0	0	0	3	10	480	2	2	32.25	116	164	88	2.2	1.5	6.1	8.9	6.8	5	4	2	3	3	2	3	2	2	3	3	3	1	1	1	1	2	2	2	1	2	1	5
Baseline	2	60	1	2	1	2	2	0	2	120	0	999	3	35	270	4	2	39	109	160	65	3.5	1.4	5.1	8.7	6.4	4	5	2	3	3	2	3	3	2	2	3	3	999	999	999	999	1	1	1	4	2	2	4
Baseline	2	58	1	2	1	1	2	0	6	300	6	420	999	999	240	3	1	34	106	170	95	0.69	1.8	5.1	6.2	4.2	4	3	1	2	3	2	2	1	2	3	3	3	1	1	1	1	2	1	2	2	5	4	4
Baseline	2	56	1	2	1	2	3	3	1	120	0	0	2	25	540	4	2	28	92	138	88	0.98	1.6	5.5	5.4	3.5	4	3	2	3	3	3	3	3	3	3	3	3	2	2	2	2	2	2	2	1	1	1	3
Baseline	2	77	1	2	1	1	1	2	0	0	0	0	0	0	900	1	1	35	113	130	60	0.95	2.2	6	6.1	2.8	5	5	1	1	1	1	2	1	1	1	1	1	1	1	1	1	2	1	1	1	6	4	6
Baseline	2	57	1	2	1	2	3	3.4	0	0	0	0	7	999	999	3	1	34	110	120	65	2.8	1.1	8.2	5.1	3.2	5	4	1	2	3	1	2	2	2	2	3	3	2	2	1	2	2	2	2	2	4	3	6
Baseline	2	49	1	2	1	2	2	4	0	0	0	0	5	30	480	3	2	29.2	90	160	78	1.3	1.5	5.9	6.2	4.3	2	3	2	3	3	3	3	3	3	3	3	3	2	2	2	2	2	2	2	1	1	1	3
Baseline	2	52	1	2	1	2	3	1	997	997	997	997	997	997	997	997	997	42.25	128	128	82	1	1.6	6.9	6.2	4.2	997	997	997	997	997	997	997	997	997	997	997	997	997	997	997	997	997	997	997	997	997	997	997
Baseline	2	84	1	2	1	3	4	0	0	0	7	30	7	30	180	4	999	44	124	154	88	1.1	2	4.6	6.8	4.3	997	997	997	997	997	997	997	997	997	997	997	997	997	997	997	997	997	997	997	997	997	997	997
Baseline	2	71	1	2	2	1	3	4.7	2	60	0	0	7	30	999	4	2	30.8	110	108	64	1.9	1.6	5	5.5	3.2	4	1	2	3	3	2	3	2	3	3	3	3	2	2	2	2	2	2	2	1	4	1	6
Baseline	2	36	1	2	2	1	2	2	0	0	0	0	5	999	999	4	2	45	138	142	94	2.4	0.9	5.8	5	3.9	4	4	3	3	3	3	3	3	3	3	3	3	2	2	2	2	1	1	1	1	1	1	5
Baseline	2	69	1	3	3	1	3	0	0	0	0	0	5	30	999	3	1	37.7	119	134	80	1.4	1.7	7.2	6.1	3.7	3	3	1	3	3	2	2	2	2	3	3	3	2	2	2	2	2	2	2	1	2	1	1
Baseline	2	64	1	2	3	1	1	1	0	0	0	0	7	60	240	4	2	26	98	138	70	1.1	2.3	5.2	7	4.6	4	3	1	2	2	2	3	2	3	3	3	3	2	2	2	2	2	1	1	2	4	3	5
Baseline	2	66	1	2	3	1	3	0	0	0	0	0	3	30	999	3	2	29	101	160	80	1	1.3	13.8	4.7	3	4	3	1	3	2	2	3	2	2	3	3	3	2	2	2	2	2	2	2	3	3	2	4
Baseline	2	52	1	2	3	1	2	4.4	999	999	7	30	7	30	999	3	2	32	102	130	84	1.6	1.3	11.4	3.7	1.8	4	4	1	3	3	2	3	2	2	3	3	3	2	2	1	2	2	1	2	1	2	2	2
Baseline	2	68	1	3	3	1	2	0	0	0	7	999	0	0	999	4	1	33	109	160	80	3.7	1.6	9.5	6.2	3.5	5	4	1	2	2	2	3	2	1	2	3	3	2	1	1	1	2	2	2	2	4	3	5
Baseline	2	54	1	3	999	3	2	2.7	1	60	1	60	6	30	600	4	2	30	108	128	88	1.4	1.9	5.3	6.6	4.3	3	3	3	3	3	3	3	3	3	3	3	3	2	1	2	2	1	1	1	2	1	1	5
Baseline	2	66	999	999	999	999	999	2.7	3	240	1	180	1	20	999	3	2	24	101	155	90	1.7	1.8	7.2	8.9	6.2	4	3	1	2	2	2	3	2	3	3	3	3	2	1	1	1	2	2	2	1	5	2	5
Baseline	2	82	1	2	1	1	1	2	0	0	0	0	4	30	240	3	2	30	98	160	80	2.4	1.4	999	5.5	3.4	4	3	1	2	2	2	3	1	2	3	3	3	2	1	1	1	1	1	1	1	4	3	4
Baseline	2	62	1	2	1	2	3	4	2	75	0	0	6	999	180	3	1	30	107	140	90	2	1.3	5.7	6	4.1	4	4	1	3	3	3	3	2	3	3	3	3	2	2	2	2	2	1	2	3	4	3	5
Baseline	2	57	1	2	1	2	4	3	0	0	2	40	7	90	240	4	2	27	90	132	75	0.86	2	5.8	7.6	5.1	3	3	2	3	2	3	3	2	3	3	3	3	2	1	1	1	2	2	2	1	2	2	2
Baseline	2	62	2	1	1	2	2	1.7	0	0	0	0	4	999	999	1	2	41	105	140	80	3.3	1.5	6.6	7.2	4.8	1	3	2	2	3	3	3	2	2	3	3	3	2	2	2	2	2	1	1	1	4	3	2
Baseline	2	63	1	2	1	2	3	2	0	0	0	0	3	40	999	4	2	29.3	91	143	86	1.2	1.6	6.4	6	3.9	3	3	2	3	2	3	3	3	3	3	3	3	2	2	2	2	2	2	2	1	1	1	1
Baseline	2	63	1	2	1	1	3	2	0	0	2	210	7	180	240	3	2	40.5	129	146	85	1.5	1.9	5.5	7.4	4.7	4	4	3	3	3	3	3	3	3	3	3	3	2	1	2	2	1	1	1	2	4	2	4
Baseline	2	75	1	1	1	1	2	3	999	999	999	999	7	60	300	3	1	34.5	109	154	90	0.88	1.7	5.7	6.1	4.1	3	3	3	3	3	3	3	2	3	3	3	3	2	2	2	2	2	2	2	1	4	3	2
Baseline	2	85	1	2	1	2	1	2.7	0	0	0	0	4	50	150	3	2	28	89	190	85	1.3	1.6	6.7	4.2	2.3	3	3	999	999	999	999	999	999	999	999	999	3	999	999	999	999	999	999	999	1	1	1	999
Baseline	2	63	1	3	1	1	1	0	0	0	0	0	1	0	999	3	1	35	118	120	80	999	999	999	999	999	4	4	999	999	999	999	999	1	2	3	3	3	999	1	1	999	999	1	999	1	3	2	5
Baseline	2	79	1	2	1	1	2	1.7	2	120	0	999	7	60	600	3	2	33	112	140	80	1.2	1.5	6.7	4.4	2.6	4	5	1	1	2	1	2	1	1	2	3	2	1	1	1	1	2	2	2	3	5	4	4
Baseline	2	75	1	2	1	2	2	3	0	0	3	120	5	30	240	3	2	18.8	77	135	75	0.59	2.8	4.4	5.3	2.4	4	3	1	2	3	2	3	3	2	3	3	3	1	1	1	1	2	2	2	1	4	3	3
Baseline	2	71	1	2	1	2	2	3.4	1	10	1	40	1	10	240	4	2	28	94	110	78	1.4	1.2	5.2	4.1	2.2	3	4	2	3	2	3	3	2	1	2	3	3	2	2	2	2	2	2	2	1	4	3	2
Baseline	2	59	1	2	1	1	2	2	1	60	0	0	0	0	240	3	2	27.8	102	129	84	1.5	1.2	5.3	7.3	5.6	3	4	2	3	3	3	3	2	3	3	3	3	2	2	2	2	2	2	2	1	3	1	4
Baseline	2	30	2	1	1	3	2	1	0	0	0	0	0	0	463	1	1	31.5	103	115	85	1.68	1.2	4.4	5.7	4.3	5	4	2	3	3	3	3	3	3	3	3	3	2	1	999	2	1	1	1	1	4	3	5
Baseline	2	44	1	2	1	2	3	1	0	0	0	0	0	0	420	3	2	36	117	142	85	1.7	0.93	5.8	5.5	4	4	2	3	3	3	2	3	3	3	3	3	3	2	2	2	2	2	2	2	1	2	1	4
Baseline	2	68	1	3	1	1	3	0	0	0	0	0	7	30	300	1	1	42.7	130	145	75	1.4	1	6.6	4.9	3.4	4	4	1	1	1	1	2	1	1	2	2	1	2	1	2	2	2	2	2	1	5	4	999
Baseline	2	70	1	2	1	2	1	0	0	0	0	0	3	999	999	1	1	34.2	108	150	72	1.6	2.1	7.1	4.8	2.3	4	4	1	2	3	3	3	2	2	3	3	3	2	2	2	2	2	2	2	2	4	3	5
Baseline	2	52	1	2	1	2	2	2	0	0	2	90	1	15	240	3	2	37	110	150	90	1.7	1.2	6.8	6.3	4.4	4	2	1	2	3	2	3	2	2	3	3	2	2	2	2	1	2	2	2	2	3	2	4
Baseline	2	53	1	3	1	2	2	1.7	0	0	0	0	4	999	999	2	2	35	120	150	90	999	999	999	999	999	3	3	2	3	3	3	3	2	3	3	3	3	2	2	2	2	2	2	2	1	4	3	4
Baseline	2	43	1	2	1	2	2	4	1	5	0	0	2	90	480	3	2	29	91	110	60	0.63	1.7	4.9	4.6	2.7	5	5	2	3	3	3	3	3	3	3	3	3	1	1	1	1	2	2	2	3	5	4	4
Baseline	2	59	1	3	1	1	3	0	0	0	7	999	2	20	480	2	1	25	102.5	105	70	1.6	2.4	5	6.1	3	4	5	1	1	1	1	2	1	1	3	3	2	1	1	1	1	1	1	1	5	5	5	6
Baseline	2	42	4	2	1	1	2	2	0	0	0	0	5	30	120	4	1	40.8	115	130	70	1.4	1.3	6.2	5.5	3.9	4	2	2	2	2	3	2	2	2	2	999	2	1	1	1	1	1	1	1	4	5	4	5
Baseline	2	59	1	2	1	2	3	2	0	0	0	0	7	360	240	3	2	27.5	95	150	85	1	1.8	5.5	9.2	6.8	2	3	2	3	3	3	3	3	3	3	3	3	2	2	2	2	2	2	2	1	1	1	2
Baseline	2	65	1	2	1	2	1	2	0	0	2	30	3	75	120	4	2	31.5	102.5	135	80	1.4	1.3	5.6	3.8	2.2	3	3	3	3	3	3	3	3	3	3	3	3	2	2	2	2	2	2	2	1	3	1	4
Baseline	2	69	1	1	1	1	1	0	0	0	0	0	0	0	480	3	1	35.5	114	120	75	2.2	1.6	6	5.6	3.2	5	4	1	2	1	1	2	1	2	3	3	3	2	2	2	2	999	999	999	1	4	3	5
Baseline	2	73	1	2	1	2	2	1	999	30	2	999	7	30	999	4	2	25	79	159	66	1.4	1.4	6.3	4.9	2.8	4	3	999	2	2	3	999	2	999	3	3	3	999	999	999	999	999	999	999	999	999	999	3
Baseline	2	43	1	3	2	1	1	3.4	2	0	0	0	3	45	240	4	1	34.5	106	115	75	1.4	1.1	6	5.3	3.9	4	4	1	2	2	1	2	3	3	3	3	3	2	2	2	2	2	2	1	3	1	1	6
Baseline	2	49	1	3	2	1	3	2	0	0	0	0	7	90	600	3	2	30	103	150	90	1.6	1.6	5.5	5.5	3.3	4	2	2	3	3	3	3	3	3	3	3	3	2	1	1	2	1	1	1	3	4	2	4
Baseline	2	30	1	2	2	1	3	2	0	0	1	60	7	20	600	3	2	51.6	142	110	70	0.76	1.24	5.5	4.9	3.4	5	5	2	3	3	3	3	3	3	3	3	3	2	2	2	2	1	1	1	2	1	1	4
Baseline	2	48	4	2	2	2	2	3.7	2	60	5	60	5	60	120	3	1	30	93	110	60	0.89	5.8	3.8	4.7	3.1	3	2	2	3	3	1	1	1	1	1	2	1	1	1	2	1	2	1	1	2	999	2	2
Baseline	2	49	3	3	2	1	2	2	2	30	1	15	3	40	420	3	2	34	108.5	138	90	2.1	1	10.3	4.4	3.1	5	5	1	2	1	1	2	1	1	2	2	3	2	1	2	2	1	1	1	4	5	5	6
Baseline	2	57	1	1	2	1	2	3	0	0	0	0	6	999	999	1	1	45	123	134	86	2.7	1.3	5.8	6.8	5.2	4	2	1	3	3	2	3	1	2	3	3	3	2	2	2	2	1	1	2	3	4	3	5
Baseline	2	45	3	2	2	2	2	3	3	20	3	180	7	180	480	3	2	40	115	125	86	1.29	1.3	5.6	5.5	4	4	3	1	3	2	3	3	1	3	3	3	3	2	1	1	1	1	1	1	4	6	4	5
Baseline	2	57	1	1	2	1	2	0	0	0	0	0	2	10	480	3	2	27	102	109	70	2	1.2	5	5.2	3.4	4	3	2	2	2	2	3	3	3	3	3	3	2	1	2	2	1	1	1	4	3	2	6
Baseline	2	36	1	2	2	2	3	2	0	0	0	0	2	45	420	3	1	35	98	999	999	1.9	1.5	5.1	6.4	4.1	5	5	1	3	3	2	3	2	2	3	3	3	2	1	2	2	1	1	2	3	2	1	6
Baseline	2	39	1	1	2	3	2	4.7	999	999	0	0	999	999	999	3	2	35	107	140	80	5.4	1.1	5.6	7.6	4.9	5	4	1	2	3	2	3	2	2	3	3	2	2	1	2	1	1	1	1	4	4	3	5
Baseline	2	59	1	3	2	2	3	0	0	0	0	0	7	30	300	3	2	30.5	104	120	80	1.7	1.2	4.8	3.9	2.1	4	3	1	2	2	2	3	3	3	3	3	3	1	1	1	1	1	1	1	5	4	3	6
Baseline	2	54	1	2	3	1	3	0	0	0	0	0	7	999	600	4	2	37	121	155	95	0.58	2.5	5.6	6.8	3.8	4	4	1	3	3	2	3	1	3	3	3	3	2	1	2	2	2	1	2	3	4	2	5
Baseline	2	62	1	2	3	1	2	3	0	0	1	90	5	30	180	3	2	35	119	145	75	1.8	1.2	7.8	5.9	3.9	4	3	1	3	2	3	3	2	3	3	3	3	2	2	2	2	2	2	2	1	4	3	3
Baseline	2	41	1	3	3	1	2	3.7	1	60	0	0	3	40	300	3	2	33	111	130	70	1.7	1.1	5.6	4.7	3	4	4	2	3	3	3	3	3	3	3	3	3	2	1	2	2	2	2	2	3	4	3	5
Baseline	2	45	1	2	3	2	2	3	3	70	2	10	4	15	240	3	2	40.3	119	128	90	1.4	1.2	5.6	5.9	4	2	2	2	3	3	2	3	2	2	3	3	3	2	2	2	2	2	2	2	2	3	3	4
Baseline	2	66	1	2	3	1	2	3	4	999	0	0	7	120	540	4	2	36	116	168	92	1.1	1.6	7.2	5.4	3.4	4	4	1	3	3	2	2	2	3	3	3	3	1	1	1	1	2	1	1	2	2	2	5
Baseline	2	70	1	2	3	2	1	999	0	0	0	0	0	0	999	2	2	39.9	119	130	65	1.2	1.3	8.7	3	1.3	3	3	1	2	2	2	2	1	1	2	2	2	2	1	1	1	1	1	1	1	1	1	4
Baseline	2	70	1	2	3	1	2	0	0	0	0	0	1	999	240	2	1	23	83	145	85	0.96	1.7	6.1	4.8	2.6	4	3	1	2	1	3	3	1	2	3	3	3	2	2	2	2	2	2	2	1	3	1	4
Baseline	2	58	1	3	3	2	2	2.7	1	210	0	0	3	30	420	2	1	30.5	98	123	83	3.7	1.4	5.4	9.3	6.2	5	4	1	3	3	2	3	2	3	3	3	3	1	1	1	1	1	1	1	4	4	4	5
Baseline	2	70	2	2	3	1	1	0	0	0	0	0	3	15	240	2	1	30.48	104	180	90	1.9	1.3	9.1	7.2	5	4	4	1	1	2	1	1	1	1	2	2	2	1	1	2	1	1	1	1	4	5	5	5
Baseline	2	49	1	1	3	2	2	1.7	0	0	3	20	7	30	900	3	2	37	116	140	80	2.42	1.16	5.6	5.3	3.1	4	5	2	2	2	2	3	1	2	3	3	2	1	1	2	2	1	1	1	5	4	5	6
Baseline	2	50	2	2	3	1	1	0	2	180	0	0	0	0	999	1	1	39	126	150	85	1.27	0.97	5.7	4.7	3.1	5	5	1	2	1	1	1	1	2	3	3	2	1	1	1	1	1	1	1	4	4	3	4
Baseline	2	51	1	1	3	1	1	0	0	0	0	0	7	15	999	3	2	19.5	78	155	78	1.5	1.8	6.6	5.5	3.1	4	5	1	2	999	999	999	999	999	999	999	3	1	1	1	1	2	2	2	2	5	3	5
Baseline	2	997	997	997	997	997	997	3	997	997	997	997	997	997	997	997	997	34.5	999	105	60	0.65	1.9	5.5	4.4	2.4	997	997	997	997	997	997	997	997	997	997	997	997	997	997	997	997	997	997	997	997	997	997	997
Baseline	2	31	999	997	997	997	997	1	997	997	997	997	997	997	997	997	997	33	116	120	70	1.7	1.3	5.4	6	4.1	997	997	997	997	997	997	997	997	997	997	997	997	997	997	997	997	997	997	997	997	997	997	997
Baseline	2	65	1	999	999	999	999	1	0	0	0	0	7	180	240	3	2	25	93.5	118	73	0.67	1.8	5.2	6.6	4.5	1	4	1	2	2	2	3	1	2	2	2	3	2	2	2	2	2	2	2	1	5	2	4
Baseline	2	62	999	999	999	999	999	3	999	999	999	60	7	999	999	4	2	33	109	120	60	3.5	1	6.1	5.4	3.4	5	5	1	2	1	1	1	1	1	2	2	2	1	1	1	1	1	1	1	4	5	4	6
[truncated: 77 more columns]
